# Supplementary material for: Dynamics in zebrafish development define transcriptomic specificity after angiogenesis inhibitor exposure
Source: Arch Toxicol. 2025 Jan 9;99(4):1561–78. doi: 10.1007/s00204-024-03944-7 (PMC11968557; doi:10.1007/s00204-024-03944-7)
Supplement: Supplementary file 5 — (TSV 4466 KB) [file 204_2024_3944_MOESM5_ESM.tsv]

ensembl_gene_id	time_frame	auci_per_h.SU4312.C2	auci_per_h.SU4312.C3	auci_per_h.Sorafenib.C2	auci_per_h.Sorafenib.C1	auci_per_h.Rotenone.C2	auci_per_h.Rotenone.C1
ENSDARG00000000175	24-72hpf	0.06997421588491931	0	2.135904444201172e-4	0	-0.12712872799084088	0
ENSDARG00000000175	72-96hpf	0.13284795615864473	0	0.333680714312091	0	-0.03530597069657998	0
ENSDARG00000000183	24-72hpf	0.11161025879915985	0	-0.030856974962000502	0.0022423721155535167	-0.08290301595882049	0
ENSDARG00000000183	72-96hpf	0	0	-0.22545591813731425	0	-0.11573122066442632	0
ENSDARG00000000241	24-72hpf	-0.09265210968422792	-0.02121452425252861	-0.0018636504643981915	0.0026027473312513704	-0.049672894484006164	-0.023568263700958634
ENSDARG00000000241	72-96hpf	0	0	0.14203950664056297	0.06806629088972677	0	-0.001604831974725333
ENSDARG00000000551	24-72hpf	0.010401766641941684	0.094292531249667	0.18995002492261304	0.14766163998174098	0.560559430499862	0
ENSDARG00000000551	72-96hpf	0.38568432704666594	0	0.15880487824029763	0.05255719186842353	0.2194789385237127	0
ENSDARG00000001354	24-72hpf	-0.20123645671127902	0	0.09693922310694238	0.044981912202332525	0	0.07047984442055542
ENSDARG00000001354	72-96hpf	0	0	-0.00834136143243509	0	0	0.0247244708924827
ENSDARG00000001873	24-72hpf	0.0790682224412864	0.23273660972722385	0.19949778963637815	0.19411911388373274	0.43777825628031247	0
ENSDARG00000001873	72-96hpf	0.0032745375942964407	0.11722407950742376	0.16002025849035106	0.1085820927126304	0.2782570962491622	0
ENSDARG00000001953	24-72hpf	0	-0.1063379797655232	0	-0.0935968506324676	-0.5105253480370987	0
ENSDARG00000001953	72-96hpf	0.10304867532146733	0	0.1227505582794221	-0.16430575891286153	-0.5019330988663491	0
ENSDARG00000002204	24-72hpf	-0.0250305983811506	-0.01849819426503869	0.06874284327708777	0	-0.20070562502936562	0
ENSDARG00000002204	72-96hpf	0.12051260474722776	-0.1903468024851871	0	0	-0.42024792299438785	0
ENSDARG00000002396	24-72hpf	0.11079300673333023	0.2879537415892868	0	0	-5.297661560182503e-4	0.07980419363434625
ENSDARG00000002396	72-96hpf	0.1661796751351351	0.16695062516545503	-0.12772863566088838	0	0	0.03430019260924595
ENSDARG00000002690	24-72hpf	-0.001683434130565472	0	0	0	0	0.09702311713679063
ENSDARG00000002690	72-96hpf	-0.12356933436254607	0	-0.049029624495425354	0	0	0.03058884919595158
ENSDARG00000003035	24-72hpf	-0.004900826264582406	-0.12976616115596493	-0.011127077395004764	0	0.06649654572689939	0
ENSDARG00000003035	72-96hpf	0	-0.09220780981156985	-0.051811774826566376	0	0.025599691402324373	0
ENSDARG00000003091	24-72hpf	-0.14588150482381576	0.006998138925903674	0	0	0	0.06044638566221516
ENSDARG00000003091	72-96hpf	0.0337839182053579	-0.02347356375389956	0.10656719422169818	0	0	0.019257899073480998
ENSDARG00000003142	24-72hpf	0.05056003677499336	0.16155606608517883	0.0068353594489815	0	-0.10145003965503166	0
ENSDARG00000003142	72-96hpf	0.033914769665039285	0.0314341965097121	0.24865433414359603	0	-0.0322804794305891	0
ENSDARG00000003146	24-72hpf	0	0.04800700058660324	0.013832514033625131	0.05652297402000589	0.007632492487493629	0.04751314325725836
ENSDARG00000003146	72-96hpf	0	0	0	0	0	-0.0668930157982927
ENSDARG00000003181	24-72hpf	0	-0.15664828092130842	-0.08838192030708414	0	0	0
ENSDARG00000003181	72-96hpf	0	0	-0.08986255899413527	0	-0.05640172091788256	0
ENSDARG00000003250	24-72hpf	0	-0.29288807633982944	-0.009221369189258687	0	-0.07586104943813414	0
ENSDARG00000003250	72-96hpf	0	0	-0.16753075199409032	0	-0.07944221539406977	0
ENSDARG00000003469	24-72hpf	0	-0.0062674023498642505	-0.016262875965705383	0	-0.06003147871807354	0
ENSDARG00000003469	72-96hpf	-0.04678885525976132	0	-0.22527446522252148	0	-0.025730866578430992	0
ENSDARG00000003769	24-72hpf	0	-0.13757191481699668	0	0.08943140599070803	0.07129369077258882	0
ENSDARG00000003769	72-96hpf	0	0	0	0.059859762046164895	0.06937027953456495	0
ENSDARG00000003820	24-72hpf	0	-0.07286745546839551	-0.2307907715137486	0	-0.08705526722380891	0
ENSDARG00000003820	72-96hpf	0	0	-0.04314734686252484	0	-0.07685042624824677	0
ENSDARG00000003867	24-72hpf	0	-0.2779980783469308	-0.017197794124070402	-0.078728761780705	-0.057604446393665444	0
ENSDARG00000003867	72-96hpf	0	-0.03930285043931777	-0.040419485990995256	0	0	0
ENSDARG00000003900	24-72hpf	0	-0.47884354963156744	0.24354375347691984	0.22359300850907918	0.0342646174288768	0.024953348419794897
ENSDARG00000003900	72-96hpf	0	0	0.11069881106987718	0.06445164990702859	0.07389583884273519	0.08630017046705867
ENSDARG00000003934	24-72hpf	-0.09201726948173367	-0.11324863260633174	0.086887102338983	0.05371749422128623	-0.00795838631989806	0.1218946492347079
ENSDARG00000003934	72-96hpf	-0.014543736300081427	-0.06244435135751367	-0.06142371700676912	0.01272596633161729	0	0.06360987208522852
ENSDARG00000003963	24-72hpf	-0.0787301343020936	0	0	0	-0.05941274991429702	0
ENSDARG00000003963	72-96hpf	-0.06587921774079403	0	0.05660682108058279	0	-0.01979989330098521	0
ENSDARG00000003970	24-72hpf	0	-0.06820578426476645	-0.32678275087419717	-0.1437973747440062	0.07123428652353514	0.012962651229620935
ENSDARG00000003970	72-96hpf	0	0	-0.2180223752918209	0	0	0
ENSDARG00000004060	24-72hpf	0.02131890145518606	0.07704673005337857	0.0011766276587775047	-0.15522421671500225	-0.2377139468985267	0
ENSDARG00000004060	72-96hpf	0	0	-0.007320169089288763	-0.26120195540802255	-0.30096255089906965	0
ENSDARG00000004111	24-72hpf	0	-0.6716692503255015	-0.052273872911613395	-0.0036113973032578734	0.07060321714783628	0.13305439044879713
ENSDARG00000004111	72-96hpf	0	0	-0.03570122499385168	-0.08271405218606177	0	0.016251949315390632
ENSDARG00000004187	24-72hpf	-6.816415709434405e-4	-0.10499836522745257	-0.046449297689702206	0	0	0.08460958350257175
ENSDARG00000004187	72-96hpf	0	-0.18547324095114184	-0.2562984138527456	0	0	0.026121968840904036
ENSDARG00000004270	24-72hpf	-0.002957504998163635	-0.05750373685879402	0.08935637311364161	0.005794339597081357	0.01307545153859145	0.051213285975090825
ENSDARG00000004270	72-96hpf	0	0	0.21751944369936527	0	0.0010792539979268031	0.017851895930929323
ENSDARG00000004296	24-72hpf	-0.021715378639528223	0.014269837775270302	0.12196674529181677	0	0.12337950369714504	0.08469224394008672
ENSDARG00000004296	72-96hpf	0	-0.06710622238596918	0.0745582808726196	0	0.07881446557048045	0.03036399100689603
ENSDARG00000004297	24-72hpf	0	0.09062224418609865	0.002746767585165057	0	-0.10293871315517254	0
ENSDARG00000004297	72-96hpf	0	0	0.08986379424818879	0	-0.0527440875227397	0
ENSDARG00000004363	24-72hpf	0	2.3461738230054206e-4	0	0	-0.010356095249972089	0.07581416288952733
ENSDARG00000004363	72-96hpf	0	0.06812807792627835	0.07033062298527203	0	0	0.05680480592469428
ENSDARG00000004433	24-72hpf	0	-1.1047789556242045	0.0015906998992845334	0	0.0223934183588659	0.08630597513781671
ENSDARG00000004433	72-96hpf	0	-0.014247700623950517	0.10931674172979154	0	0	0.019803359094463183
ENSDARG00000004459	24-72hpf	-0.11258214273057984	-0.05213956855275886	-0.33131031573629177	0	-0.05858906103901801	-0.003774155718378785
ENSDARG00000004459	72-96hpf	-0.01632862571355594	0	-1.4544291754410263	0	-0.05801250297394045	0
ENSDARG00000004539	24-72hpf	0	-0.12063164461906789	0.10514102495917128	0	-0.27702618576030974	0.25888323627002485
ENSDARG00000004539	72-96hpf	0	-0.022168381443833665	0.6318173677458611	0	-0.1965691968423489	0.15965656259006664
ENSDARG00000004635	24-72hpf	-0.0066662651355241425	0	0.10110478299134365	0	-0.0738601021098296	0
ENSDARG00000004635	72-96hpf	-0.07236959804366673	0	0.12791478462931985	0	-0.029690873733297003	0
ENSDARG00000004843	24-72hpf	0	-0.062001469659227135	0.008983812911976368	0	-0.021093145345805867	0
ENSDARG00000004843	72-96hpf	0	-0.0010435008865449385	0.20570831976918214	0	-0.05709136552250241	0
ENSDARG00000004964	24-72hpf	-0.00261770289705143	0.02467080097889623	-0.15336492264401452	-0.32693105402337214	0	0.189302201464409
ENSDARG00000004964	72-96hpf	-0.2085397931118591	-0.004127881675663209	-0.12188443439561227	-0.10529327889172634	0	0.08846049994411653
ENSDARG00000005023	24-72hpf	-0.023406648686216038	-0.04011263464945284	-0.008445146597596277	-0.048330016106730746	0	0.06517464522076576
ENSDARG00000005023	72-96hpf	-0.18293574655819478	-0.1651875806765594	0	0	0.02338282553000493	0.03663411606846847
ENSDARG00000005095	24-72hpf	0	0.1183715903787814	-0.15370646574488955	0	-0.11002284314811153	0
ENSDARG00000005095	72-96hpf	0	0	-0.43638652118896265	0	-0.07209077297578277	0
ENSDARG00000005343	24-72hpf	0.10849870995087076	0.04934599477057012	-0.005349319079010137	0.0038700108648895377	-0.02708875419019832	0
ENSDARG00000005343	72-96hpf	0.028718394654557573	0.003936783233114415	-0.33838706495222026	-0.03290237323863335	-0.057432399672691925	0
ENSDARG00000005423	24-72hpf	-0.004591370938958215	0	-0.07101347651848632	0	-2.919662754818123e-4	0.008705475744909848
ENSDARG00000005423	72-96hpf	-0.11992456294139597	0	-0.3508217830455171	0	-0.09782877491666524	0.007667232555712936
ENSDARG00000005451	24-72hpf	-0.04015311977176164	-0.06720068997438561	-0.056156659803575606	-0.03340793956437473	-0.05334227972671729	0
ENSDARG00000005451	72-96hpf	-0.004049434667014559	-0.07981145552887821	-0.10980930636249758	-0.04713911640515261	-0.02692499170359601	0
ENSDARG00000005541	24-72hpf	0.018679440609877033	0.028634310477440954	0	0	0.05082087885026193	0
ENSDARG00000005541	72-96hpf	0.4528448010507042	0.13117737453581477	0.11359678341358254	0	4.0296333143268755e-4	0
ENSDARG00000005560	24-72hpf	-0.012316535962488169	0	0	0	-0.10231701754818308	0
ENSDARG00000005560	72-96hpf	-0.05356778245680305	0	-0.17016867948364067	0	-0.08603287648494594	0
ENSDARG00000005593	24-72hpf	0	-0.23385127033839434	-0.06267882657890085	0	-0.06965131538792743	0
ENSDARG00000005593	72-96hpf	0	-0.015332314761588856	-0.25463028714637287	0	-0.03549684692660712	0
ENSDARG00000005789	24-72hpf	0	-0.06070927033639857	0	-0.053397134811897035	-0.09083472420700718	0
ENSDARG00000005789	72-96hpf	0	-3.8084711030999955e-4	0	-0.012919722366778914	-0.030799847769408955	0
ENSDARG00000005894	24-72hpf	0	0.054204007967023224	-0.42845494349700414	-0.36030129924811094	-0.3641708113743424	-0.012328819185843854
ENSDARG00000005894	72-96hpf	0	0	-1.1493557809457846	-0.46123782883316583	-0.36627436270987657	-0.005365040324087626
ENSDARG00000005916	24-72hpf	0	-0.03889002136248742	-0.04833172049336682	-0.09970771857021746	-0.05938927359880702	0
ENSDARG00000005916	72-96hpf	0	-0.17958882582691127	-0.02921510558067188	-0.073072983969428	-0.04499755647229034	0
ENSDARG00000006427	24-72hpf	-0.2645489482994783	-0.03551515799173153	0	0	0	0.15813301490993328
ENSDARG00000006427	72-96hpf	-0.5892888553720043	-0.3866107806442411	-0.26669393375666234	0	0	0.060957319846426224
ENSDARG00000006588	24-72hpf	0	0	2.01141357050806e-4	0	0	0.13714999408671397
ENSDARG00000006588	72-96hpf	0	-0.08943414876463777	0.07427300493189559	0	0	0.018370860183056736
ENSDARG00000006678	24-72hpf	-0.22193955916948838	-0.38443561571557494	-0.1441139236921589	-0.9201372509911426	-0.892200827504181	-3.9323959170395476e-5
ENSDARG00000006678	72-96hpf	0	0	-0.4234734785231711	-0.5588349139948214	-0.7619735852847214	0
ENSDARG00000006832	24-72hpf	0	-0.12267728577829286	0	0	-0.04979527541301267	0
ENSDARG00000006832	72-96hpf	0	0	-0.12337746884052203	0	-0.07078214031935354	0
ENSDARG00000006840	24-72hpf	0.006753939302477911	-0.1102130092237358	0.09924261716484835	0.07683963722588465	0.24389144546583208	0.041005916088181917
ENSDARG00000006840	72-96hpf	0.0720796332207223	-0.10108883630799405	0.12907873684077323	0.03826914819130673	0.10566887117794553	0.0022597693301305804
ENSDARG00000006983	24-72hpf	0.10920244224635192	0	0	0	-0.13638322691484256	0
ENSDARG00000006983	72-96hpf	-9.853699045083953e-4	0	-0.12889897475126016	0	-0.11921321877834266	0
ENSDARG00000007344	24-72hpf	-0.003592189490619747	0	0.05583048669853594	0.02289741241862785	-0.43329839710145834	0
ENSDARG00000007344	72-96hpf	0.20210030223403766	0	0.344258230419305	0	-0.275019389495685	0
ENSDARG00000007370	24-72hpf	-0.008656117028048346	-0.07977273709763663	0.0011794968156802843	0	0	-0.14215673686351854
ENSDARG00000007370	72-96hpf	0	0.009723843951704988	0.2516849047774435	0	0	-0.08516346253604114
ENSDARG00000007739	24-72hpf	-0.14943980799190526	-0.014266642802905466	0.010549426002865988	0	0.005444241415460689	0
ENSDARG00000007739	72-96hpf	0	0	0.38540348663769036	0.05826729806229175	0.08420316479277362	0
ENSDARG00000007823	24-72hpf	0.021324302169691615	0.10933945597899965	3.493669244263739e-4	0	-0.20346022929077515	0
ENSDARG00000007823	72-96hpf	0.04002679742078736	0.03977582875670035	0.46089781655603296	0	-0.14777485883810235	0
ENSDARG00000007891	24-72hpf	-0.004962007670809967	0.007152680592116168	0	0	0.016123927270799303	0.06806586264656349
ENSDARG00000007891	72-96hpf	0.025306825135169752	0.058277821943652164	0.1396053302315887	0	0	0.02691967971148772
ENSDARG00000008100	24-72hpf	0	-0.09674682860497298	0.05770516262275861	0.0023930651582834226	0.23438035366215668	0
ENSDARG00000008100	72-96hpf	0	-0.1984205433031205	-0.006341820085876311	0	0	0
ENSDARG00000008127	24-72hpf	-0.013346078792467962	0	-0.01566180348710988	0	0	-0.07781209079796081
ENSDARG00000008127	72-96hpf	-0.10404198732995924	0	-0.14253457866055083	0	0	-0.0077758552825649705
ENSDARG00000008141	24-72hpf	0	0.30234935120195255	-3.370056870907936e-4	0	0	-0.10197162765217586
ENSDARG00000008141	72-96hpf	0	0.17708994010002396	0.10384190085119772	0	0	-0.0394955061916982
ENSDARG00000008263	24-72hpf	0.03773327497434839	-4.660343269359181e-4	0.0792869866532302	0	0	-0.005794016724115023
ENSDARG00000008263	72-96hpf	0.23153745584390226	0	1.1045927717187713	0.36943995993701245	0.06770147230502922	0
ENSDARG00000008306	24-72hpf	-0.25182657613809045	-0.6873938120772317	-0.008318847254068104	0	-0.019527314443513678	0.07063639475802481
ENSDARG00000008306	72-96hpf	-0.06539262697569438	-0.015817665133463766	-0.213103579143704	0	-0.03878475367701795	0.014253141258105817
ENSDARG00000008363	24-72hpf	-0.09691155539960054	-0.021519228258601843	0.04841423705931852	0	-0.19508330237423327	0.039694514928311234
ENSDARG00000008363	72-96hpf	0.05907463105088729	0	0.09130752697378387	0	-0.1441478534883439	0
ENSDARG00000008398	24-72hpf	0	-0.5364429365560183	0	0.019953719532380215	0.2776422219438367	-0.00865198420078661
ENSDARG00000008398	72-96hpf	-0.025811932912648574	0	0	0.09475206960291212	0.24706359418807247	-5.717151147267341e-4
ENSDARG00000008491	24-72hpf	-0.021250998875534336	-0.04905660107111935	0	0	0	0.12041478822964753
ENSDARG00000008491	72-96hpf	0	0.027567545350704107	-0.1298745713666021	0	0	0.04313103100744142
ENSDARG00000008553	24-72hpf	0	-0.5265542431398766	0.012014431154673435	0.1240546193371174	0.006486262968963901	0.04728720666996629
ENSDARG00000008553	72-96hpf	0	0	0	0	-0.037409288170350184	0
ENSDARG00000008912	24-72hpf	0	-0.43980120487747637	0.07499310565177877	0.27812175222735264	0	0.10709676112430823
ENSDARG00000008912	72-96hpf	0	8.148443991260466e-5	0.029523383025916946	0.12237393869970353	0	0.028253682147683753
ENSDARG00000009020	24-72hpf	0.04988060316732207	-0.19781213961608754	-0.015734439858331655	0	0	-0.11368671067374589
ENSDARG00000009020	72-96hpf	0	0	-0.22781296101838708	0	0	-0.09130892291650038
ENSDARG00000009470	24-72hpf	8.851378303264042e-5	0.01458362281923925	0.021915929511655708	0	0.0979072189308002	0.115564926333754
ENSDARG00000009470	72-96hpf	0.026721866587939402	0.11075163149728136	0.07784604955043153	0	0.04706405109977346	0.05731609594824874
ENSDARG00000009544	24-72hpf	0.0426383585911005	0.0017649204466150758	0	0	0	0.15917213699422858
ENSDARG00000009544	72-96hpf	0	0.1030964205071927	0.2213950208130254	0	0	0.09377132596120473
ENSDARG00000009637	24-72hpf	0	0.08549802929699027	0	0	0.20590232120169566	0
ENSDARG00000009637	72-96hpf	-0.019240740382151653	-0.2636646389821531	-0.7990844331545142	0	0.020817402673340212	0
ENSDARG00000009727	24-72hpf	0.012703492155911038	0.6925359553627461	9.294824249025516e-5	-0.0025402777975947156	0	0.060427293811961574
ENSDARG00000009727	72-96hpf	0	0	0.08039376450100767	0	0	0.05509119236220373
ENSDARG00000009738	24-72hpf	-0.16619003247947045	-0.299857024797474	0.017683983520499814	0	0.46273232847680273	0
ENSDARG00000009738	72-96hpf	0	0	0.027809970673011847	0.13043104591576404	0.8942018928873504	0
ENSDARG00000010010	24-72hpf	0	-0.43460098644552664	0	0	-0.00500930601461418	-0.0025967040012124494
ENSDARG00000010010	72-96hpf	0	0	-0.31215459777295834	0	-0.049998768902936815	0
ENSDARG00000010255	24-72hpf	-0.004701691658455301	-0.2516979000959389	0.033896600508193556	0	0	0.05468042889683027
ENSDARG00000010255	72-96hpf	0	0	0.7249092153536653	0.020510819404281563	0	-7.805360934839291e-4
ENSDARG00000010276	24-72hpf	-0.04985999868926503	0	0	0	-0.009207313628739023	0.4797380960841636
ENSDARG00000010276	72-96hpf	0	-0.13700460409948947	0.2783588619476722	0	0	0.1582837663691847
ENSDARG00000010294	24-72hpf	-0.041694816660792874	-0.2047892025155634	-0.05159113024793933	-0.07851559581539055	0.04736249369829328	-0.27758813388056724
ENSDARG00000010294	72-96hpf	0	0	-0.15608952395004444	-0.022493884259496666	0	-0.30582518727039937
ENSDARG00000010312	24-72hpf	0.030459769557931532	0.3637819796976538	0.19743536583478505	0	0.05959157997064819	0
ENSDARG00000010312	72-96hpf	0.04938348644018024	0.7299441111813012	0.8638818519962425	0	0	0
ENSDARG00000010571	24-72hpf	-0.08558272355285909	-0.05424644489336964	0	0	-0.017934236605160508	-0.04927212154461686
ENSDARG00000010571	72-96hpf	-0.13032659541041017	-0.1622161643101443	-0.058999102560066574	0	0.08806783221536792	-0.055498884058383734
ENSDARG00000010572	24-72hpf	0	-0.15418385829860148	0.15181889183675568	0.026517279886970134	-0.05198041950582979	-0.02195058971810008
ENSDARG00000010572	72-96hpf	0	-2.5192789599326737e-6	1.0088417517457209	0.2288787789680369	0.1330188620632612	-0.003923005381914994
ENSDARG00000010658	24-72hpf	0.15757311801270454	0.17581796068132652	0.7336689725905152	0.3409957501197562	-0.1320952467139772	0
ENSDARG00000010658	72-96hpf	0	0	0.7888130385525179	0.21650955213385736	-0.05311306480781585	0
ENSDARG00000010680	24-72hpf	0	0.045812410491889784	0	0	0	0.27434405269479883
ENSDARG00000010680	72-96hpf	0	-0.11561130041399935	-0.2211286003626217	0	0	0.1277614051216754
ENSDARG00000010940	24-72hpf	0	0.10837542481941492	0.03838390047555335	0	0.1637983844995717	0
ENSDARG00000010940	72-96hpf	0	0.28534732916667954	0.4889264763778927	0	0.025680315898255354	9.39639737105658e-5
ENSDARG00000010957	24-72hpf	0	-0.09993543062950241	-8.535915495365881e-5	0	-0.07396870095948511	7.961996427599574e-4
ENSDARG00000010957	72-96hpf	0	0	-0.1917444157812869	0	-0.07174167293157223	0
ENSDARG00000010958	24-72hpf	0.22140368306927363	0.057901521689936127	0	0	0	0.10260600873345058
ENSDARG00000010958	72-96hpf	-0.020057897202737145	-0.0630511675239941	-0.5099778157793795	0	0	0.02654974519546167
ENSDARG00000011066	24-72hpf	0	-0.10330698062485066	-0.022353849990210166	0	-0.0014996013816158012	0.0011666303993201775
ENSDARG00000011066	72-96hpf	0	0	-0.6872256888315715	0	-0.054077597407380544	0
ENSDARG00000011170	24-72hpf	-0.0336361397811971	-0.16293941040489557	-0.01935177550050333	0	0	-0.06693253707096741
ENSDARG00000011170	72-96hpf	-0.18468992250266703	-0.19140638062767892	-0.11024515909261177	0	0	-0.06221053332820004
ENSDARG00000011571	24-72hpf	-0.29367242560075235	-0.5439956941845131	-0.22952361463177517	0	0.0015149578505470967	-0.1372375508448023
ENSDARG00000011571	72-96hpf	-0.506252689305715	-0.5833571601835587	-0.47841274755887925	0	0	-0.04666650166218058
ENSDARG00000011785	24-72hpf	0.023545905501777847	0.15479039582410278	-0.18564623390970111	-0.004003467223844414	0	0.08831599104847376
ENSDARG00000011785	72-96hpf	0	0.17117998773454435	0	0	0	0.1293474328107147
ENSDARG00000011989	24-72hpf	0	-0.06375206965598994	-0.2736557181992635	-0.002194640761178543	-0.057655669021251334	0
ENSDARG00000011989	72-96hpf	0	0	-0.3467369368551199	0	-0.028091452387246144	0
ENSDARG00000012137	24-72hpf	0.006210917972683898	-0.15548512017317223	-0.0019994545103622823	-0.0032011919301461853	-0.30283832742771816	0.1910113655101149
ENSDARG00000012137	72-96hpf	0.009405115812971888	0	-0.2940034294112374	-0.05269327803552012	-0.11268454856239185	0.08768595397136443
ENSDARG00000012366	24-72hpf	-0.08895941529714783	-0.10010830569557276	0.010935924171826455	0	-0.0035795058038544207	0.008811347399410497
ENSDARG00000012366	72-96hpf	0	0	-0.34306113126756094	0	-0.05851278579515156	0
ENSDARG00000012390	24-72hpf	0	-0.2771704695568926	-0.009768949783540964	0	-0.12058776579805698	-0.006311305061099048
ENSDARG00000012390	72-96hpf	0	0.16097972761965496	0.057053728332587005	0	-3.584301799756736e-4	0.004797508640098481
ENSDARG00000012449	24-72hpf	0.06680066290985738	0.4758201972362021	0	0	9.765864327391854e-4	0.015683383933394652
ENSDARG00000012449	72-96hpf	0	0	0	0.10542807371952127	0.11762458234560087	0
ENSDARG00000012468	24-72hpf	0.10416418923147117	0.2275056142282583	0.6624651323436829	0.22132362711068734	0.0543893230968136	-0.5725616812252898
ENSDARG00000012468	72-96hpf	0.14746618329647884	0.19733305364261033	0.2219146921660611	0.1548448214321381	0	-0.380564744505062
ENSDARG00000012555	24-72hpf	-0.00212126955486541	-0.33439680649044046	0	0	0	0.08963009804749165
ENSDARG00000012555	72-96hpf	0	0	-0.08346218740547805	0	0	0.07794353618718002
ENSDARG00000012610	24-72hpf	-0.0203419003351363	-0.009650317953682246	-0.017132599057753363	0	0	0.08870852964953826
ENSDARG00000012610	72-96hpf	-0.08620296855268049	0	-0.71091834151584965	0	0	0.028386236425530453
ENSDARG00000012667	24-72hpf	-0.05568505650852468	-0.19687474103432567	0	0	-0.06071472716321838	0
ENSDARG00000012667	72-96hpf	-0.21783295506546085	-0.13051349842251234	-0.187331748836304	0	-0.021951400464592232	0
ENSDARG00000012968	24-72hpf	-0.0700023335641555	-0.1980369956693612	-0.08761823710208436	-0.004881868522513086	-0.05465135813177386	-0.03003954840032167
ENSDARG00000012968	72-96hpf	0.07660407559621302	-0.05592777964237952	-0.03283687455089016	0	-0.0035851848749030753	-0.008848759362725807
ENSDARG00000012981	24-72hpf	0	0.0955283060368432	-0.009821768581647556	0	0	0
ENSDARG00000012981	72-96hpf	0	0	-0.646468162358954	0	-0.05299992398317007	0
ENSDARG00000013221	24-72hpf	-0.08145071874348304	-0.3302650299533648	0.047293327598824875	0.017207530397011353	-0.19140022347747554	0.03407828603026243
ENSDARG00000013221	72-96hpf	0	0	0	0	-0.09708252188488943	0
ENSDARG00000013266	24-72hpf	0.011632474274631367	0.15022179634199762	0.08279374956651205	0	0	0.0494241703485259
ENSDARG00000013266	72-96hpf	0	0.01652153303742141	0.008634727591044253	0	0	0.06486495380933978
ENSDARG00000013422	24-72hpf	0.008494642449177914	-0.16560487611982805	0.22118584894080848	0.07043714179749486	0	-0.11121842067793408
ENSDARG00000013422	72-96hpf	-0.07829569281641698	0.07946464274791222	0.33066662240937167	0.0320739011011504	0	-0.05006300620875254
ENSDARG00000013794	24-72hpf	-0.041367186178828626	-0.02449534083013194	0	-0.06350235659198097	-0.27361156597712627	0.021539992827387368
ENSDARG00000013794	72-96hpf	-0.27014465287339046	-0.2580271742510132	0.07269953264248342	-0.09118020742933695	-0.09751175212312217	0.007411819860277125
ENSDARG00000013926	24-72hpf	-0.1547111649798771	-0.13729710204842976	0.5479960005945853	0.13101914298410774	0.7912610572620435	0.7791793191361668
ENSDARG00000013926	72-96hpf	0.051649354195280994	0.0031976796909419826	1.3495767799009961	0	0.3142763154127538	0.38181995994264306
ENSDARG00000014059	24-72hpf	-0.12255070120658713	-0.25766770598346306	-0.20612941164532358	-0.17673163265584146	0	0.11177216526491497
ENSDARG00000014059	72-96hpf	0	-0.08556274140323462	0	0	0	0.11665249042169397
ENSDARG00000014232	24-72hpf	0	-0.7415571744367864	0	0	0	0.09851157221530911
ENSDARG00000014232	72-96hpf	0	0	-0.13936749074841306	0	0	2.0626593754201694e-4
ENSDARG00000014233	24-72hpf	0.0074344968745388524	0.02676881837232214	0	0	0.00675815222798037	0.07806377345651715
ENSDARG00000014233	72-96hpf	-0.006190570976393389	-0.04712092307867558	-0.07404042864237383	0	-0.041946447949833175	0
ENSDARG00000014324	24-72hpf	0.6032571668899257	0	0.03311962388935709	0	-0.004242916477323358	0
ENSDARG00000014324	72-96hpf	0	0	0.3372383710343818	0	-0.0700631953191283	0
ENSDARG00000014357	24-72hpf	0	0.18415029393581772	-1.2921973856143756e-4	0	0.05325046197847394	0.23198514015940128
ENSDARG00000014357	72-96hpf	0	0.11726507492745013	-0.31082616415581127	-0.0020646324270709323	0	0.08715518809337403
ENSDARG00000014430	24-72hpf	0	0.42368655983109316	2.598578649359532e-4	0	-0.03467813554632992	2.4474155419393936e-4
ENSDARG00000014430	72-96hpf	0	0	-0.048186381386411854	0	-0.06701872902750859	0
ENSDARG00000014496	24-72hpf	-0.055767689484262715	-0.042557941325941685	0.028938138962096255	0	0	0.25340296952698066
ENSDARG00000014496	72-96hpf	-0.4758924838133085	-0.20129310556784355	0.21244919011324603	0	0	0.1518454368044869
ENSDARG00000015164	24-72hpf	0.04502273995574501	0.2281090135486129	0.00541241762272085	0	-0.08872322834728297	0
ENSDARG00000015164	72-96hpf	0.012437113503708826	0.10818211287065614	0.3240023683038565	0	-0.1726387949566552	0
ENSDARG00000015654	24-72hpf	0.13440746834708278	0	0	0.004470691214793844	0.04617589264987697	0.12835362022390404
ENSDARG00000015654	72-96hpf	0.25068880854849745	0	0.13887903300396348	0.07714790334421069	0.09774452022245823	0.0724564740369393
ENSDARG00000015863	24-72hpf	-0.054536398838962066	-0.011263266306363177	-0.00389295621413516	0.0675130055612344	-3.2460550804578445e-5	-0.021459963505819912
ENSDARG00000015863	72-96hpf	0	0	0	0.06519727639316832	0.06789221631508068	-0.0013804029710014019
ENSDARG00000016058	24-72hpf	0	-0.15538138884054792	0	0	-7.243302660346068e-4	0.1006198675803469
ENSDARG00000016058	72-96hpf	0	-0.037615902438309166	-0.07150600941674685	0	0	0.0511528944524031
ENSDARG00000016163	24-72hpf	0	-0.12615082832662985	0	-0.021976525720442706	-0.09049916986116609	3.484884188266987e-5
ENSDARG00000016163	72-96hpf	0	-0.08484980345170758	-0.07351875518692833	-0.017317502005215202	-0.07103252655335335	0
ENSDARG00000016307	24-72hpf	-0.03153163392739539	-0.04179161148808711	0	0	0	0.049440344876606424
ENSDARG00000016307	72-96hpf	0	-0.15045342145873253	-0.07417434785834234	0	0	0.0066656723119172005
ENSDARG00000016375	24-72hpf	0.010299710791179912	0.17547861831952294	0.14137837998478442	0.19095647922718773	0.3921871972782595	0
ENSDARG00000016375	72-96hpf	0	0.1165030256201645	0.07675774963714045	0.08697935003452144	0.27527914578004825	0
ENSDARG00000016531	24-72hpf	0	-0.37971040103446285	-0.1450795894776378	-0.0019353674377186475	0	-0.19027400721234544
ENSDARG00000016531	72-96hpf	0	0	-0.25974232833976235	0	0	-0.13389209235400615
ENSDARG00000016733	24-72hpf	0.1017388812236461	0.31553099726935147	0.16489288899175975	0.1606395075319742	0.6554871291128249	0.03648716453634235
ENSDARG00000016733	72-96hpf	0.4169963656438849	0.24626602840314463	0.12489344476824531	0.05137283229098813	0.4485541196362741	0.005311956721019939
ENSDARG00000016739	24-72hpf	0.03920995820951121	-0.5867324386601761	-0.008141617088144131	0	0	-0.11345514392120952
ENSDARG00000016739	72-96hpf	-0.04362050008834783	0.036763145105601254	-0.20054792471038183	0	0	-0.037628344090626716
ENSDARG00000016789	24-72hpf	0.003270086576236058	8.20465615518068e-4	0	-0.190502571840042	-0.09711666072741294	0
ENSDARG00000016789	72-96hpf	0.07152335116892554	0	0	-0.05505929518014696	0	0
ENSDARG00000016963	24-72hpf	-0.07124246344667194	-0.03155537608974917	-0.2680985584430191	-0.12565240613891748	0.15699411728840235	0.2324842221634397
ENSDARG00000016963	72-96hpf	-0.13447123923370624	-0.37088585227991727	-0.6592592634132973	-0.10235713960712554	0.0319644331458934	0.1713478765683513
ENSDARG00000016999	24-72hpf	-0.0015243862478440094	0.010098371056444564	0.02706827105685744	0	0	0
ENSDARG00000016999	72-96hpf	0.07074910584754925	0.30361415574336503	0.7548050629441206	0.09563821894377787	0.06343495364566569	0
ENSDARG00000017023	24-72hpf	0	-0.5455132183259463	-0.08172882593888954	0	-0.15209043561240113	0
ENSDARG00000017023	72-96hpf	0	0	-2.2039641838369315e-4	0	-0.013609036707113687	0
ENSDARG00000017121	24-72hpf	-0.12825442174815285	-0.09148206710095291	-8.706786789191005e-4	0	-0.1893904518451746	-0.00908820263897587
ENSDARG00000017121	72-96hpf	-0.03351235903400269	-0.020670998372048967	0.12497254665099378	0	-0.03660351639641501	0
ENSDARG00000017274	24-72hpf	-0.015841778515173523	0	0.04816859190106564	0	0	0.13745610701272862
ENSDARG00000017274	72-96hpf	-0.050090395292976604	-0.2311191117114346	-0.9817461212664687	0	0	0.03421214639286094
ENSDARG00000017321	24-72hpf	-0.2726556455503763	-0.5006262621469014	-0.44752575906081543	-0.06315102681729635	0	-0.2082953635390776
ENSDARG00000017321	72-96hpf	-0.24800866187553186	-0.3378987550044082	-0.10568120102234334	0	0	-0.11280575508276154
ENSDARG00000017444	24-72hpf	0.024061006823192923	0	0.27878460394153526	0	0.024336826373101073	0.1431104628289214
ENSDARG00000017444	72-96hpf	0.07098062944063394	0	0.5005249365885999	0	4.4151389882621136e-4	0.10008257264636887
ENSDARG00000018022	24-72hpf	-0.039539942731674285	-0.008662751575051043	-0.027368706040571688	0	0.0036210189831158957	0.0794253633450174
ENSDARG00000018022	72-96hpf	-0.04912660361814517	-0.1436896959583988	-0.15888827225355115	0	0.018954968226086732	0.025830891561635923
ENSDARG00000018383	24-72hpf	-0.29293740996176754	-0.5850074907872529	0.08452026875102561	0	-5.038702449196616e-4	0.08241278146301978
ENSDARG00000018383	72-96hpf	-0.16916258658460523	-0.10794968419639424	9.629506659085412e-4	0	0	0.03007379094796984
ENSDARG00000018441	24-72hpf	-0.02083717433801557	0.006969249330437709	-0.20673854579841294	-0.006056880096355664	0	-0.40271018665287295
ENSDARG00000018441	72-96hpf	-0.07704837010998286	0.0035339515134284977	-0.22424917056044721	0	0	-0.13724099940437048
ENSDARG00000018611	24-72hpf	0.006034304279680017	-0.009191681352025692	0	0	0	0.04901498674917363
ENSDARG00000018611	72-96hpf	0.21998706788766975	0.01540329528097186	0.07492895976670091	0	0.03931073037132208	0.010559551046491799
ENSDARG00000019122	24-72hpf	-0.09465492412436419	0	0	0	0	0
ENSDARG00000019122	72-96hpf	-0.2581524325277272	-0.30351957674254765	0.11605641792274164	0	0.06091857434947782	0
ENSDARG00000019417	24-72hpf	0.040062297739393064	0.172132541333242	0	0	0	0.13005612504752673
ENSDARG00000019417	72-96hpf	0	0.017832533226349253	0.17697450555926783	0	0	0.06402298074074042
ENSDARG00000019532	24-72hpf	0.07999157607116737	7.486643252434771e-4	1.4781185193465058	1.265452888404935	-0.2518654112350216	0
ENSDARG00000019532	72-96hpf	0	0	0.9181464843684332	0.5259239190080535	-0.2543018276345163	0
ENSDARG00000019902	24-72hpf	-0.013656659733008275	-0.0570009572560556	-0.4421453263987691	-0.051061814421824454	-0.016870170537018975	0
ENSDARG00000019902	72-96hpf	-0.08495518004828377	-0.3385732131668302	-1.412395395212047	-0.038788963015270905	-0.1448475726504334	0
ENSDARG00000019917	24-72hpf	0.02457207003470177	0	0.005915508848812991	0	0.06390759007841862	0
ENSDARG00000019917	72-96hpf	-0.07474477960782451	0	0.07612265849552242	0	0	0
ENSDARG00000020000	24-72hpf	0	-0.3578232925113508	0	0	-1.6954061418993457e-4	-0.15103592776387872
ENSDARG00000020000	72-96hpf	0	0	0.049300772208233055	0	0.001729291394525821	-0.0977878657075632
ENSDARG00000020133	24-72hpf	0.008170722717959206	-0.023532751614430775	0	0	-0.7780600379965805	0.1206821998876136
ENSDARG00000020133	72-96hpf	0.1416413336347008	0	0.1199690567576477	0	-0.6015704542146031	0.006947843744491503
ENSDARG00000020235	24-72hpf	0.036003266616255025	0.05084507594524218	0	0	-0.09618495822387929	0
ENSDARG00000020235	72-96hpf	0.10309571058110055	0.0020925451885014973	0.07784840678045772	0	-0.09110163154246581	0
ENSDARG00000020354	24-72hpf	-0.12243314275045793	-1.0862580915712194	0.018788553023253992	0	0.5519271136512833	0.390373650128089
ENSDARG00000020354	72-96hpf	-0.18881856962267574	-0.004352261099693198	0.26248174932904256	0	0.14377925004241382	0.3000089431150331
ENSDARG00000020656	24-72hpf	0.29927527110780516	0.16570117885438695	0.07088073113683559	0	0.004596248623145308	-0.28559642358311893
ENSDARG00000020656	72-96hpf	0.2815377670234153	0	0.35297775630504336	0	0	-0.1721572338916676
ENSDARG00000020761	24-72hpf	0.003815955984351218	0.06638106685795261	0.036809737754460795	0	-0.07998512753701387	0
ENSDARG00000020761	72-96hpf	-0.026080224423913695	-0.03030369202756868	0.42640156501964327	0	-0.1183145009041235	0
ENSDARG00000021343	24-72hpf	-0.010637872443339913	-0.013350451771264045	-0.1349177914021559	-0.008227114988038084	-0.02235389083291851	0
ENSDARG00000021343	72-96hpf	-0.09935353976891519	-0.12421848366790296	-0.2523518539385416	-0.01675376841530467	-0.06726964625421523	0
ENSDARG00000021891	24-72hpf	-0.1907570583012777	0	0.024085706312749137	0	-0.0738740722303421	0
ENSDARG00000021891	72-96hpf	0	0	0.20314195994612574	0	-0.020259991107943635	0
ENSDARG00000022280	24-72hpf	-1.9030699025471257e-4	-0.08316046734630987	-0.015252698634409274	0.0606131232716139	0.10484687806882749	-0.0025767147450548216
ENSDARG00000022280	72-96hpf	0	-0.1159389748499452	0	0.04705356428145177	0.11208626797710951	0
ENSDARG00000022712	24-72hpf	0	0	0.007328055975916843	0	0	-0.26433066255254695
ENSDARG00000022712	72-96hpf	0.09692054476625146	0.01635727653765711	0.18444643430244578	0	0	-0.13387508315129312
ENSDARG00000023062	24-72hpf	0	0	0	-0.32299327801454364	-0.6791093320861485	0.024151566045093945
ENSDARG00000023062	72-96hpf	0	-0.06666130316178137	0.43212882947591935	-0.11859681872823112	-0.3847972508125051	0.01854837418628146
ENSDARG00000023157	24-72hpf	0.05938942481084626	0	0.044461688582570914	0.005621267246748626	3.3047608429198546e-4	0.057033723104148656
ENSDARG00000023157	72-96hpf	0.3337368442379116	0	0.3623942543765239	0.05412502477860897	1.6114811744772194e-4	3.2204745533431393e-4
ENSDARG00000023498	24-72hpf	-0.011471354588548146	-0.20689178376722597	-8.812392581902442e-4	0	-0.047976778670652476	0
ENSDARG00000023498	72-96hpf	-4.2781582711390163e-4	-0.26016251641195737	-0.06261967644562534	0	0	0
ENSDARG00000023656	24-72hpf	0.04977765869472631	0	0	0	0	0
ENSDARG00000023656	72-96hpf	0.28377714924281844	0	0.17329325743635024	0	0.28216387132619086	0
ENSDARG00000023952	24-72hpf	0.0031377585598774543	-0.017267513948651277	0.15647734410153732	0.05901032774321813	0.17265965209823694	0.08935743271065436
ENSDARG00000023952	72-96hpf	0.2728835127183659	0	0.04655391764254741	0.0012770757412066535	0.0985153542063294	0.038367534320083316
ENSDARG00000024204	24-72hpf	-0.004152848143020176	0.004681839729673175	-0.013312582451890124	-0.06493365901773326	0	0
ENSDARG00000024204	72-96hpf	0	-0.08737115025348789	0	-0.024360364113454047	0.04993546400830289	0
ENSDARG00000024365	24-72hpf	-0.0050034934504053705	-0.09265608134690954	0.001435333723134529	0	0	0.05135728946886888
ENSDARG00000024365	72-96hpf	0	-0.06439203587303	0.07447847401553696	0	0	0.02820279219627343
ENSDARG00000024560	24-72hpf	-0.004484000778675064	-0.11354109103302112	0	0	0	-0.07433704044153676
ENSDARG00000024560	72-96hpf	-0.1139943480132496	0	0.18053619271553548	0.055651777753357716	0	-0.024838797197334766
ENSDARG00000024746	24-72hpf	0.026728072544653297	0.20899638621353114	0.15621647385382273	0	0.11779095297423496	0.011130652039815305
ENSDARG00000024746	72-96hpf	0	0	0	0	0	0
ENSDARG00000024775	24-72hpf	0.03829246178765417	-0.81064860912561	0	-0.15416461348186594	-0.09869909931491339	0.002961984521381609
ENSDARG00000024775	72-96hpf	0	0.04324629815804138	0.026646441271245293	-0.14088917978758317	-0.15913711464339064	0.011879493333669054
ENSDARG00000025131	24-72hpf	-0.05431148880537361	-0.11115911382304064	0.024091373875319563	0	-0.0946303988347325	0
ENSDARG00000025131	72-96hpf	0	0	0.1156901880094785	0	-0.028055716172371348	0
ENSDARG00000025226	24-72hpf	-4.980495175609175e-4	-0.09978212638321324	0.13452770099386602	0	-0.09087281057174525	0
ENSDARG00000025226	72-96hpf	0	0	0.06115696353965505	0	-0.031381534340659885	0
ENSDARG00000025338	24-72hpf	0	0.051283827042130296	0.1278303817911245	0.0072984847076297795	0.11080823234780265	0.04464894712782006
ENSDARG00000025338	72-96hpf	0.02263535157428752	0	0.04497457532687718	0	0.004804076292932534	0.011239224609215585
ENSDARG00000025428	24-72hpf	0	0.060491917018633545	0.9810245792241947	0.04182414382429278	-0.16333417164947311	0.3797362801623579
ENSDARG00000025428	72-96hpf	0.12208889123979581	0	1.9862265131513395	0	-0.09648457406716852	0.07754188880584735
ENSDARG00000025504	24-72hpf	-0.13874321119360364	1.2419912622439259e-4	0.035611621319231235	8.638878856467081e-5	0.27079768545831495	0.2752657239885667
ENSDARG00000025504	72-96hpf	-0.2501254279036199	-0.2178907579177739	-0.3917986999549647	0	0.08665635611694324	0.0971599290375893
ENSDARG00000026333	24-72hpf	-0.1110170707861507	-0.04444344826940694	0	0.006764632212254348	0	0.09540041086629203
ENSDARG00000026333	72-96hpf	0	0	-0.06397334217739227	0	0	0.03602395468211083
ENSDARG00000026611	24-72hpf	0.07661228322035506	2.1968587231307202e-4	0.9370166586489801	0.36395910270868687	-0.12119122569945863	0.1899979912330623
ENSDARG00000026611	72-96hpf	0.6493669483260277	0.23537032312710934	1.5063725192328745	0.0870833784687876	-0.13720184991344156	0.06087737738288964
ENSDARG00000027070	24-72hpf	-0.009488865897669764	-0.007709389004458371	0	0.008575938026594747	0	0.049947085026298604
ENSDARG00000027070	72-96hpf	0	-0.1627122744638906	-0.04953859200263641	0	0	0
ENSDARG00000027088	24-72hpf	0.3399277259377641	0.6499846106364054	0.17715093342435942	0.11608512115604003	0	0.14526481787850182
ENSDARG00000027088	72-96hpf	0.8294021554021254	0.6971336595781898	0	0.002780112328432607	0	0.0017502743629492655
ENSDARG00000027419	24-72hpf	-0.038135533906674804	-0.13920674887417347	-0.01070781781669589	0	0	-0.049976196298148576
ENSDARG00000027419	72-96hpf	0	0	-0.5702643855914036	0	-0.01009105368291179	-0.028590872866585643
ENSDARG00000027529	24-72hpf	0.07422030483935871	0.11145313004787112	0.29069665269180894	0.2214655463960593	0.0864819337935446	2.2255560124610516e-4
ENSDARG00000027529	72-96hpf	0.7368454204725773	0.25949983473141913	0.5096816518042159	0.29944803550619686	0.08773099708945147	0
ENSDARG00000027582	24-72hpf	0.07951109492718116	0.1325434893548673	0.004481423580749436	0	0	0.16159939982020172
ENSDARG00000027582	72-96hpf	-0.05307279115112981	0.07281804769896884	-0.053721704157060145	0	0	0.09298262030245096
ENSDARG00000027744	24-72hpf	-0.04457123060659641	-0.004151931424053253	0.038670873557921426	0	-0.18528603090712642	0
ENSDARG00000027744	72-96hpf	-0.10877169014861408	-0.15035644862671246	0.09081464685466943	0	-0.19212299034400426	0
ENSDARG00000027903	24-72hpf	0	0.32963217492847324	0	0.030719992761781733	0.08358679327568228	0
ENSDARG00000027903	72-96hpf	0	-0.16471246234638318	0	0.07702628478004955	0.13363849717788318	0
ENSDARG00000028148	24-72hpf	0.0024899806584664035	-0.08535112263086032	0	0	-0.06779175455087279	0.0039012375708813787
ENSDARG00000028148	72-96hpf	0	0	0.09649218025172523	0	-0.021148842566623905	-5.854218560341987e-4
ENSDARG00000028163	24-72hpf	-0.015323010749863636	-1.4044591676877007	0.015490536992364195	0.060856156678645065	0.3755495924701031	0
ENSDARG00000028163	72-96hpf	0.15501452754517667	0.7980343844082873	0.012803635838906752	0	0.13680434556479978	0
ENSDARG00000028173	24-72hpf	-0.012934411245563469	0	0.10192314223872763	0	0.07007976301899348	-0.015322082872638332
ENSDARG00000028173	72-96hpf	0.1151274883477096	0.01821602779210065	0.3809012152445755	0	0.07339244478083035	-0.022601397220075495
ENSDARG00000028396	24-72hpf	-0.34146136059463383	-0.06398915693519566	-0.7201549196062605	0	0	-0.14258974918124037
ENSDARG00000028396	72-96hpf	-0.5123014812871037	-0.044508363098997715	-0.25863346741237053	0	0	-0.07164430503937927
ENSDARG00000028583	24-72hpf	0	-0.15866785012428303	-0.03210790751187162	0	-0.04770411211789157	0
ENSDARG00000028583	72-96hpf	0	0	-0.23069766625582191	0	-0.13064686498123015	0
ENSDARG00000028715	24-72hpf	-0.05704662449459402	0	-0.0025627496977368293	1.8037932351449104e-5	-0.022711477642462646	0
ENSDARG00000028715	72-96hpf	-9.93459168378943e-4	0	-0.20691181163159175	0	-0.06067742859143827	0
ENSDARG00000029615	24-72hpf	-0.06929470709337945	-0.1588597404756293	-2.2222072126614295e-4	0	0	0.06785416289495202
ENSDARG00000029615	72-96hpf	-0.12613265350386238	-0.1410382632286758	-0.058445486825097544	0	0	0.014863974231229671
ENSDARG00000030177	24-72hpf	-4.118580558259049e-4	-0.007618331894878563	0	0	0	0.10218318128337434
ENSDARG00000030177	72-96hpf	-0.06727360892600058	-0.02842168987272486	-0.12758498953948094	0	0	0.0450911236832665
ENSDARG00000030263	24-72hpf	0	-0.5253212677320459	-0.001476993780654485	-0.02254260652436149	-0.3650476550098383	-0.0026359039302333866
ENSDARG00000030263	72-96hpf	0	0	-0.33878726615595095	0	-0.24702277402280506	0
ENSDARG00000030402	24-72hpf	0	0.05299278480478975	0.003204019985266922	0	5.36845425270056e-4	0.1131322873155847
ENSDARG00000030402	72-96hpf	0	0.005034550065593973	0.22938994436505988	0	0	0.06975170699714552
ENSDARG00000030463	24-72hpf	-0.048541979758331195	-0.45748450647593236	0	0	-0.07413691712900994	0
ENSDARG00000030463	72-96hpf	0	-0.2631164307304729	-0.13498266904188513	0	-0.2225396964186699	0
ENSDARG00000030844	24-72hpf	-0.2443276879534876	-0.23491337689332872	-0.12667086135676628	-0.3351429778694682	-0.2813941927121605	0.01931545149473537
ENSDARG00000030844	72-96hpf	-0.4165409486027161	-0.5496863146118356	-0.3392236336684167	-0.35222169014554083	-0.22010390294277482	0
ENSDARG00000030905	24-72hpf	-0.003285317043491429	-0.0016139961711167377	0.08051697401495875	0	-0.5414778313381138	0
ENSDARG00000030905	72-96hpf	0.04764748703830185	0	0.10464392845727975	0	-0.4367945563512998	0
ENSDARG00000030972	24-72hpf	-0.06780807791312016	-0.18839070146403813	-0.052188826408199857	-0.038183340790011344	0	-0.07246048453894716
ENSDARG00000030972	72-96hpf	-6.772857254381737e-4	-5.864462834135085e-4	-0.19552846734394239	0	0	-0.0666999088215721
ENSDARG00000031098	24-72hpf	-0.0026146780195403117	0	0	0	0	0.06004845008542995
ENSDARG00000031098	72-96hpf	-0.06526907705989497	-0.012755956519867996	-0.047603400355407575	0	0	0.02241237768358181
ENSDARG00000031161	24-72hpf	0.023143222050318765	0.2027037206071263	-0.2604583413523852	-0.036979618381644944	-0.08113717502549275	0.007151973119007513
ENSDARG00000031161	72-96hpf	0	0	-0.5446224537804146	-0.11884760689003647	-0.2056868175350841	0
ENSDARG00000031243	24-72hpf	0	0.06525528923713134	0.14731138507354186	0	0.3050780436020115	0.026533912316941553
ENSDARG00000031243	72-96hpf	0	0	0.0029629104353460973	0	0.17340671452479917	0.003477696041961598
ENSDARG00000031426	24-72hpf	-0.2855158767304749	-0.25735216234131514	-0.19374053576254374	-0.17632030675703894	-0.2847769589609557	0
ENSDARG00000031426	72-96hpf	0	-0.008462666137199301	0.1085536757621759	-0.12413507734801411	-0.1397968938712485	0
ENSDARG00000031540	24-72hpf	0	0.062225119414953255	-0.04260552052793604	-0.05932171211773572	-0.049859210458283586	-0.2480801627901404
ENSDARG00000031540	72-96hpf	0	3.4502085009487184e-5	0	0	0	-0.049518528546707595
ENSDARG00000031702	24-72hpf	0	-0.047176537847955606	0.020361958247600672	0	0	0.08373761233666308
ENSDARG00000031702	72-96hpf	0	0	-0.08185572172423074	0	0	0
ENSDARG00000031817	24-72hpf	0.05491483721250634	0.18115280817537738	-0.12338181133718842	-0.06458803758218959	0	-0.5965330796080626
ENSDARG00000031817	72-96hpf	0	0.1650662325815782	-0.21485495190183265	-0.02045005910722138	0	-0.42559037903877833
ENSDARG00000031891	24-72hpf	-0.03811911228982599	0	0.002685744141017225	0	-0.08859719635052139	0
ENSDARG00000031891	72-96hpf	-0.06440244845671309	0	0.1434752627487115	0	-0.08431398314179146	0
ENSDARG00000031983	24-72hpf	0.06516366827568597	0.003072294104902676	0	0	-0.25989988069551606	0
ENSDARG00000031983	72-96hpf	0	0	0.11050359566138655	0	-0.16870450126236444	0
ENSDARG00000032242	24-72hpf	-0.1331485036439896	-0.05715328802201723	-0.050729306464700134	-0.042912114663750514	0.19303469455915503	0
ENSDARG00000032242	72-96hpf	0.11119452317283494	0	0.11859724247784066	0	0.14625630529392297	0
ENSDARG00000032578	24-72hpf	-0.0258888525318532	-0.22876232818102882	0.07173811196368084	0	0	-0.23377744475573464
ENSDARG00000032578	72-96hpf	0.37956705881568636	-0.015661994157564207	0.029632417636358682	0.027189652683738057	0	-0.15677759364427954
ENSDARG00000032705	24-72hpf	0	-0.08896285747443301	-0.2487158306111923	-0.015661532047886523	-0.34244517487543796	0.015778097606290148
ENSDARG00000032705	72-96hpf	0	0	-0.789894588992524	-0.1418124093726386	-0.3119195455575366	0
ENSDARG00000032816	24-72hpf	0	-0.2845580320859766	1.0914374382018361	0.7772792855985375	-0.07151774213906228	0
ENSDARG00000032816	72-96hpf	0	0	0.7343541501465123	0.41499090812653533	-0.0831490526432842	0
ENSDARG00000032838	24-72hpf	0	-0.16551829778761992	-0.0819482326062357	-0.0031747566778711424	0	-0.2460102266341492
ENSDARG00000032838	72-96hpf	0	0	-1.224099204937392	-0.0869799165424423	-0.06365741384879063	-0.054412620425570095
ENSDARG00000032963	24-72hpf	0.011233111114387333	-0.2101846152372361	0.0787870129982559	0	-0.04792849567800354	0.004847400963552462
ENSDARG00000032963	72-96hpf	0	0	0	0	0	0
ENSDARG00000033466	24-72hpf	-0.09714480335831524	0	0	0	0	0.04920027464372972
ENSDARG00000033466	72-96hpf	0	-0.006045153434071669	0.109848539339856	0	0	0.013374468321750063
ENSDARG00000033726	24-72hpf	0	-0.0855794014995392	0.10382830988830709	0.11479587611257536	0.0680244335330308	0
ENSDARG00000033726	72-96hpf	0	0	0	0	0	0
ENSDARG00000033845	24-72hpf	0	-0.07299846947968999	-2.785116272343472e-5	0	0	-0.10457591368176505
ENSDARG00000033845	72-96hpf	0	0	-0.09716519199627456	0	0	-0.038844881003972036
ENSDARG00000034138	24-72hpf	-0.04137332255033775	-0.06175892275928052	-0.033884334430985326	0	0	0.04299275224999659
ENSDARG00000034138	72-96hpf	0.1624240116600683	0	0.251106287183437	0	0.05879676648062562	0.14330950859811614
ENSDARG00000034321	24-72hpf	0	0.15605911359731103	0.41916969303859114	0.03325409548463587	0.36834417021075877	0
ENSDARG00000034321	72-96hpf	0	0	-0.2351212475630504	0	0.05527782956705395	0
ENSDARG00000034396	24-72hpf	-0.06765100033838853	-0.012663553104208037	0.16431141970782437	0	0.15484962287568635	0.011500147586327687
ENSDARG00000034396	72-96hpf	0	-0.01504400173163469	0.16046319077705343	-0.009931131072599474	0.05268487876343364	0.030032477636262267
ENSDARG00000034588	24-72hpf	-0.18206004889888583	-1.1655106389437742	0.04779677243731496	0.011333474961756419	0	-0.07723075595748788
ENSDARG00000034588	72-96hpf	0	0	0	0	0	-0.040300844475295965
ENSDARG00000034852	24-72hpf	0	0.04975965597983394	-0.05684700308074388	0	-0.052475060300434015	0
ENSDARG00000034852	72-96hpf	0	0	-0.4971331298945875	-0.14794981610984942	-0.13535975882664655	0
ENSDARG00000035095	24-72hpf	0	-0.023114780985703222	0	-0.0044155436694707315	0	0.011521931386729767
ENSDARG00000035095	72-96hpf	0	-0.07995720163800685	0.05963385873317043	0	0	0.1669235348445237
ENSDARG00000035120	24-72hpf	0.07627603106938484	0.10125848005093842	0.01721473050680277	0	0.0782641645547801	0
ENSDARG00000035120	72-96hpf	0.12558192563415246	0.264603522067436	0.6761150550542444	0	0	0
ENSDARG00000035519	24-72hpf	0	0.020512613138066144	0.0011614204263997354	0	-0.21469834230233495	0.09134192654414816
ENSDARG00000035519	72-96hpf	0	0.1851719273614342	0.09576303706309351	-0.07063590563863895	-0.5003866910717885	0.06677373626688192
ENSDARG00000035544	24-72hpf	-0.08657182554763117	-0.12203777101722099	-0.13110982039379948	-0.030050849765914434	-0.04300933816441275	0.09597177241441827
ENSDARG00000035544	72-96hpf	-0.2589155456789013	-0.4071157394677895	-0.25892388576325104	0	0	0.029592118339699852
ENSDARG00000035602	24-72hpf	-0.0048809721672408825	-0.07124390661336504	-0.45438884061855617	0.018117393727329508	-0.0011596210953347987	-0.426207932358333
ENSDARG00000035602	72-96hpf	-0.06553331305460668	-0.16541323954216675	0.2067339580291254	0.3328345860964452	0	-0.03352543652573995
ENSDARG00000035631	24-72hpf	-0.05669296334959016	-0.1565652616586712	0	0	0	0.057038878217922584
ENSDARG00000035631	72-96hpf	-0.01994414644113797	-0.4362223533499751	-0.09186157561180892	0	0	0.03202647008092213
ENSDARG00000035677	24-72hpf	0	-0.17287268517608742	0	-0.14817862100628995	-0.16544625150488712	0
ENSDARG00000035677	72-96hpf	0	0	0	-0.16282869651700962	-0.167479471940572	0
ENSDARG00000035859	24-72hpf	-0.021509116395730644	-0.11787395302804847	0.04841947564537457	-0.06695782651225975	-0.2875839258426281	0.0179122942009551
ENSDARG00000035859	72-96hpf	0	-0.3560908852127831	0	-0.05094866336864335	-0.13381050756383991	0
ENSDARG00000035890	24-72hpf	0	0.1317190052433288	0	0	0.002260172950549931	0.11657871034651841
ENSDARG00000035890	72-96hpf	0	0.18422549690775356	0.09202394612692712	0	0	0.08306800245156289
ENSDARG00000036005	24-72hpf	-0.010381079093604795	-0.01398035494575634	-2.9017803230332954e-4	0	0	-0.04725189066981906
ENSDARG00000036005	72-96hpf	-0.0741350105806101	-0.008304909041893354	-0.09381865729226548	-0.006302543089069319	0	-0.1002596196677164
ENSDARG00000036028	24-72hpf	-0.06885183131366786	0	0.05186562111279453	-0.09444597502053642	-0.41647227693872674	0.03182425355425839
ENSDARG00000036028	72-96hpf	0	0	0.8603625175583128	-0.0745946913767052	-0.4384897982607759	0
ENSDARG00000036107	24-72hpf	-0.2135839371585765	-0.12671106939899052	0.060552013483037424	0	-0.07032838067637495	0.008067203108127615
ENSDARG00000036107	72-96hpf	0.007929724345632643	-0.45571188595646017	0.10387157331437953	0	-0.03551483066116322	0
ENSDARG00000036162	24-72hpf	-0.028756050978548806	-0.14381364176778952	-0.0042338469679727205	0	-0.06572069609730566	2.558063296753576e-6
ENSDARG00000036162	72-96hpf	-0.15774289826845694	-0.10971929475072095	-0.06408394798081148	0	0.0013560174687209682	7.764387234259658e-4
ENSDARG00000036171	24-72hpf	0	0.012270432153358287	0.04487209186075873	0.03730072544882511	-0.02040948899708292	0.04877191189437091
ENSDARG00000036171	72-96hpf	0.05899459916762446	0.21820402279155296	0.011031964899674786	0.05102675228352096	0	0.07287892666085001
ENSDARG00000036254	24-72hpf	0	-0.0775398026597793	0	-0.0710506720517594	-0.35662614595135056	0
ENSDARG00000036254	72-96hpf	0	0	0	-0.05668953950301412	-0.22538828542072756	0
ENSDARG00000036383	24-72hpf	-0.010327203992513604	0	0	0	0	-0.05351464853352179
ENSDARG00000036383	72-96hpf	-0.07070731427747039	0	-0.06071182691183663	0	0	-0.019574559860800717
ENSDARG00000036457	24-72hpf	-0.32090425183332605	-0.44141222691407594	-0.00025982638281911886	-0.03843005065407652	-0.12668623948862492	0.0016349219142960364
ENSDARG00000036457	72-96hpf	-0.14925011450115225	0	-0.1461042567377967	-0.09166453358691745	-0.04642690353160792	0
ENSDARG00000036462	24-72hpf	0.001508011393108611	0.13511802083682917	0.07480896723006461	0	0	0.1254256674221955
ENSDARG00000036462	72-96hpf	0	0.009577694274710289	0.2035023599701861	0	0	0.08399847233636966
ENSDARG00000036473	24-72hpf	0.0010347477395416063	-0.16981087657931637	0.08532619070550965	0.012538071900993125	0	0.14292243716290126
ENSDARG00000036473	72-96hpf	0	-0.05003529029955148	0.10210974759740792	0.026625663347163448	0	0.2443041765692873
ENSDARG00000036549	24-72hpf	-0.02806594528074946	-0.016414010495781988	-0.05336347637991838	-0.00416603398382895	0	-0.05917279172583703
ENSDARG00000036549	72-96hpf	-0.08553240675278494	-0.06400684108239882	-0.24723431295021228	0	-0.0016674238688234165	-0.019518728489602486
ENSDARG00000037018	24-72hpf	-0.05941183057536711	-0.285732839891023	3.858686112843213e-4	0	-0.06647947760289542	0
ENSDARG00000037018	72-96hpf	-0.0011304277402783057	-0.0529556731957001	0.05275039983307219	0	-0.08258685469177145	0
ENSDARG00000037100	24-72hpf	-0.10255202299256005	-0.18727593682420543	-0.0017889288911389187	0	0	0.04869952031050333
ENSDARG00000037100	72-96hpf	0	-0.09769945768114487	-0.15168862059108815	0	0	0.033400500325490363
ENSDARG00000037121	24-72hpf	0.2290748916046667	0.47350688361394544	0.4246476964523423	0.5314631628334874	0.8247603613131611	0
ENSDARG00000037121	72-96hpf	0.5149223959346045	0.1138493685801437	0.11933262155762213	0.2724666628995403	0.397326320316675	0
ENSDARG00000037281	24-72hpf	0.002439406359140531	0.003967462776368412	0.24769931341566187	0.09780390847946363	0.10018118149903543	0.07681695332021109
ENSDARG00000037281	72-96hpf	0.15149765610188207	0.043639635364751905	0.7478350677255395	0.13966122161848563	0.09817061198787919	0.019198436402687508
ENSDARG00000037324	24-72hpf	-0.09045767799774909	-0.34401441696631085	0	-4.0424189272018815e-4	0	-0.050898204635918265
ENSDARG00000037324	72-96hpf	-0.0075627612322596615	-0.30673545451954426	-0.17882331038913202	0	0	-0.010178439191685795
ENSDARG00000037383	24-72hpf	0.09361732726323002	0.04284701993848358	0.06411007373960245	0	0.007901057413110807	0.05112573879477147
ENSDARG00000037383	72-96hpf	0	0	0.005114741547747131	0	0	0.04205320709527121
ENSDARG00000037403	24-72hpf	0	0.2873792441954161	-0.022448473703756324	0	-0.06512980029627982	0
ENSDARG00000037403	72-96hpf	0	0.036955557833353074	-0.05128120501762901	0	-0.07996303821729896	0
ENSDARG00000037409	24-72hpf	0	-0.3107587212312783	0.07440025312587935	0.06782174643956508	0	0.11687151051657439
ENSDARG00000037409	72-96hpf	0	0	0.017486696713096363	0.007784236995115749	0	0.022438650660837292
ENSDARG00000037421	24-72hpf	-0.07985154299067772	-0.04802256720314639	-0.005128189609056059	-0.20741898733346584	-0.08119211204218424	0
ENSDARG00000037421	72-96hpf	0	0	0.09427112480269056	-0.10434146846429304	-0.06994845027302045	0
ENSDARG00000037773	24-72hpf	-0.05796199319243731	-0.014693157365867644	-0.0023764888221127255	0	-0.1740540454540612	-0.04711201654210733
ENSDARG00000037773	72-96hpf	0	-0.032540813556261705	-0.13785608826084297	0	-0.10818707040224823	-0.011256987016724678
ENSDARG00000037845	24-72hpf	-0.049144987312312816	-0.012261444576169716	0	0	-0.017911445936322365	0
ENSDARG00000037845	72-96hpf	-0.014790353257951083	-0.14367112420818728	0.07605525496670412	0	-0.13592959610582234	0
ENSDARG00000037884	24-72hpf	-0.06550017856572704	-0.022643624311915356	-8.964311118725391e-4	0	0	-0.33967203136686824
ENSDARG00000037884	72-96hpf	-0.18337319580661474	-0.10978193760110087	-0.06652195632831094	0	0	-0.20808813451637911
ENSDARG00000037889	24-72hpf	-0.07971003560750568	-0.07378842897978134	0.25007830418761795	0	-0.04277315310053566	0.0058937203341035095
ENSDARG00000037889	72-96hpf	0	0	0.5804694123063225	0	-0.05447474696209578	0
ENSDARG00000037895	24-72hpf	-0.15724396845252145	-0.1979089855692157	-0.03639924950327408	-0.02664167416184381	-0.04861956708185767	0
ENSDARG00000037895	72-96hpf	0	-0.31789597833334343	-0.08725726641709154	-0.016663190984101704	0	0
ENSDARG00000037995	24-72hpf	-0.01962639915530146	0.11341535122186353	-0.2339699404057291	0	-0.1372920295064106	0
ENSDARG00000037995	72-96hpf	-0.03703324449271226	0	-0.3131348117328245	0	-0.05569243550430076	0
ENSDARG00000038025	24-72hpf	0	-0.560034384443353	1.2704427139855774	1.023960598889216	0.043077633048302276	0.6750333153873819
ENSDARG00000038025	72-96hpf	0.2610926525209682	0.03813205290565766	1.6659858276201895	0.382170087611019	0	0.31717711407185295
ENSDARG00000038095	24-72hpf	0	-0.03312374236634621	0	-0.004121946626030949	-0.4711378724815108	0
ENSDARG00000038095	72-96hpf	0	-0.24534465972803174	0	-0.13613986023600538	-0.42787860842529385	0
ENSDARG00000038159	24-72hpf	-0.011034894910884186	-0.038326272910306075	0.08994005178836875	0	-0.09975758187350896	0
ENSDARG00000038159	72-96hpf	-0.05643625701066284	-0.01304142354458661	0.46137197664940227	0	-0.03597474678787949	0
ENSDARG00000038213	24-72hpf	-0.02485228779807813	-0.13337322608328653	-0.02707935427172042	0	-0.06212435743076725	-0.0020102520805270682
ENSDARG00000038213	72-96hpf	0	-0.15320743577932994	-0.08677579702572014	0	-0.04431634382680729	0
ENSDARG00000038609	24-72hpf	0.9782049002878666	-0.4301355819898204	-0.018023078417075806	0	0	0
ENSDARG00000038609	72-96hpf	-0.24322235690004226	0	-0.07859107774763477	-7.897425190844482e-4	-0.05323968107758676	-0.0010206952362863727
ENSDARG00000038668	24-72hpf	0.0019180710224560998	0.07160993879632048	0.48197009346054026	0.09618325153600611	-0.017046888593794236	0.07591581847342081
ENSDARG00000038668	72-96hpf	0.20473367250369798	0.29487534975510327	0.5790667214267294	0.06233757938220567	0	0.046136130451451624
ENSDARG00000038785	24-72hpf	-0.1181890081772652	-0.10906211897183868	-0.027911480675877433	0	0.016409841456694618	0
ENSDARG00000038785	72-96hpf	-0.37485584024488333	-0.3933710104394836	-0.2183795337457025	0	0.13600929596102512	-0.002254786223142762
ENSDARG00000038996	24-72hpf	0	0.1183123190129038	-0.18943290987334813	-0.0033650718991964645	-0.08781550468709305	0
ENSDARG00000038996	72-96hpf	0	0	-0.09567235943332453	-0.0011305974717412902	-0.16547944383852461	0
ENSDARG00000039041	24-72hpf	-0.06268401406360441	-0.08149243776634983	0.013282959254352762	9.85599724338888e-6	0.0037304949114206846	0.14404282960539125
ENSDARG00000039041	72-96hpf	-0.16000776480131285	-0.23953672820132468	0.21461271989100916	0.017416981813923423	0.011675818193196949	0.08720284343164154
ENSDARG00000039152	24-72hpf	0.21787990929640638	4.924860477387432e-4	0.004612215064202791	0.31871032802225946	0.1414296710056749	0.3439291598506995
ENSDARG00000039152	72-96hpf	0.41134438932917555	0	0.2125544323989564	0.29756359718352815	0.04554242651846944	0.1894930236917256
ENSDARG00000039215	24-72hpf	-0.06150445936778756	-0.056208230702274264	0	0.10299288003236409	0.00540966953018622	0.10536980531886893
ENSDARG00000039215	72-96hpf	0	0	0	0.06022012946409822	0.015341089760677502	0.05645494810335714
ENSDARG00000039269	24-72hpf	0.014442304882502489	0.1421017903491086	0.48299484357432504	0.26326132930250934	0.4300762018138337	0.2593251877964076
ENSDARG00000039269	72-96hpf	0	0	0.8795060920457712	0.09917731731085098	0.11831140088393345	0.10831643258783724
ENSDARG00000039302	24-72hpf	0.029134977704979626	0	0.04167444846100825	0	0.038106758171564975	0.048905392400029446
ENSDARG00000039302	72-96hpf	-0.12343895768597633	0	0.10049951196182745	0	0	0.027284131439137483
ENSDARG00000039351	24-72hpf	0.0225227962236022	0.3113544483315212	0.16083177532277665	0.38021163333435515	-0.25485328676763364	0
ENSDARG00000039351	72-96hpf	-0.012195320127998099	-0.0011454430824664244	0.03375577201375073	0.23117553001867153	-0.22423603432344086	0
ENSDARG00000039443	24-72hpf	0.03151128757806554	0.028505122673081928	0.13823676953713193	0.012873200299181126	0.7814397622861886	0.7127719752234075
ENSDARG00000039443	72-96hpf	0.0034461286273213616	0.05518389965489312	0.005896852916711847	0	0.2927361203313046	0.23188571724022808
ENSDARG00000039452	24-72hpf	-0.05590313986223588	-0.04650527444965476	0	-0.005273257306277891	-0.007126279296682801	-2.623051731130402e-4
ENSDARG00000039452	72-96hpf	-0.10914321331337656	-0.06074527494893973	-0.15311434249027628	-0.02462969999311714	-0.0876856138360631	0
ENSDARG00000039516	24-72hpf	0	0	0.09535043632988183	0	0.07225777957664127	0.03074540513870727
ENSDARG00000039516	72-96hpf	0.05684398846881544	0	0.20725063164339075	0	0.026644935694895067	0.00179396211114404
ENSDARG00000039615	24-72hpf	-0.017478456128300828	-0.41124614703731605	-0.1717544912019195	0	-0.10085076142291344	-0.01883176690399601
ENSDARG00000039615	72-96hpf	-0.06536578491501409	-0.0402142451242693	-0.3532097684287296	0	-0.09280885450515984	0
ENSDARG00000039843	24-72hpf	0	0	0.03601732166993047	0	0	0.18047702884099603
ENSDARG00000039843	72-96hpf	0.10524269066200444	0	0.3888792165768664	0	-0.0155176411986162	0.11585232984631293
ENSDARG00000040046	24-72hpf	0	0.019208786884081678	0.009936648352123576	-0.005375123307672341	-0.1575635659752528	0
ENSDARG00000040046	72-96hpf	0	0.051708765717511505	0.34210350256616645	-0.005506747833204403	-0.15022595057688412	0
ENSDARG00000040059	24-72hpf	0	9.370642873908871e-4	0.00946555087922459	-0.007296719049443812	-0.1425396063318541	0.09060666355984488
ENSDARG00000040059	72-96hpf	-0.17487510827211192	0	-0.026654202594699014	-0.05860538038627242	-0.12176487234343762	0.038717301349173984
ENSDARG00000040135	24-72hpf	0.001219043910886132	0.10392538723957293	0.0015639372631333435	-0.022720104816254364	-0.012492865361132153	0.061326252780889406
ENSDARG00000040135	72-96hpf	0	0	0.2776485686306135	0	0	0.035199905971879504
ENSDARG00000040178	24-72hpf	-0.01990349827976774	-0.19224332632289176	0.11140779101092955	0	0	0.11427694027251092
ENSDARG00000040178	72-96hpf	0.00625164350711663	-0.028388718858510836	0.056652602305692044	0	0	0.005625823390547724
ENSDARG00000040274	24-72hpf	-0.03874642496554542	-0.027026169791571714	-0.16585053681998582	-0.006270856560052519	-0.07884105860920321	0
ENSDARG00000040274	72-96hpf	-0.27986898497326584	-0.1471424716202616	-1.0614662530365093	-0.018482508313268253	-0.14848931529571338	0
ENSDARG00000040277	24-72hpf	0	0	0	-0.0010295530628102333	-0.010796566509061382	0
ENSDARG00000040277	72-96hpf	0	-0.13977840632637442	0	-0.14253784841739767	-0.0725890881965769	0
ENSDARG00000040526	24-72hpf	-0.0068744166122577605	0	-0.10094558155484488	-0.0060460220992110784	-5.331691719560367e-5	0.0062893221801448955
ENSDARG00000040526	72-96hpf	0	-0.1636920978634572	0	0	0	0.0487532515722858
ENSDARG00000040566	24-72hpf	0.16760438899931002	0.2141134446444511	0.01960332324665419	0.050391635538781614	0	0.060962716081528895
ENSDARG00000040566	72-96hpf	0	0	0	0.006342741941996841	0	0.010308392439353727
ENSDARG00000040623	24-72hpf	-0.05018959514132235	-0.06964565304127457	0.4297417810152259	0	-0.0692673969407916	0.14560504248423325
ENSDARG00000040623	72-96hpf	0.08189562511614983	0	0.7287317032615812	0	-9.065564951760773e-4	0.0299056228409561
ENSDARG00000040700	24-72hpf	0.0020044053717070322	0.121258432069151	0.014129756728570468	0.04024663072742928	0.3604201732067935	-0.3452224985255587
ENSDARG00000040700	72-96hpf	0	0.04348551421242044	0	0.05056859038539662	0.16961434668173156	-0.20491692799809824
ENSDARG00000040884	24-72hpf	0.0017876011788870328	0.02709824448456403	0	0	-0.03399481481908791	0
ENSDARG00000040884	72-96hpf	-0.10751697621139839	0	-0.06572942044498181	0	-0.07642108104143149	0.0031340894883341817
ENSDARG00000040925	24-72hpf	0.05690466595100646	0	-0.053539469093506376	0	-0.2584955010407077	-0.013704735998308664
ENSDARG00000040925	72-96hpf	0.058474889638034905	0	0.1406584415648996	7.883477113224847e-5	-0.0650456906188557	0
ENSDARG00000040942	24-72hpf	-0.018920962064974206	-0.04996493330153237	-0.06854255705400991	0	-0.04276546640742811	0
ENSDARG00000040942	72-96hpf	0	0	-0.5070103526294444	0	-0.09240449927319887	0
ENSDARG00000040944	24-72hpf	-0.1281615055717947	-0.10057445307420673	0.09436407292718925	4.1675963171596117e-4	0.005438244794910413	0.10306702899719901
ENSDARG00000040944	72-96hpf	-3.1815858299591927e-6	-0.010797748447915334	0.0030349893211731767	0	0	0.08996990011893795
ENSDARG00000041294	24-72hpf	0	-0.08944927151770152	0.01820121655614166	0	0	0.2534773102457311
ENSDARG00000041294	72-96hpf	0	0	0.6569717470850348	0	0	0.16022524565336344
ENSDARG00000041609	24-72hpf	-0.027148262375514685	-0.2033518137180404	0	0	0	-0.11045067742649915
ENSDARG00000041609	72-96hpf	0	0	-0.2230886438633353	0	0	-0.06492026261858978
ENSDARG00000041703	24-72hpf	0	0.046491590159362675	0.19999530371941307	0.11502036683368135	0.09107507526423658	0
ENSDARG00000041703	72-96hpf	0	0.07374734254100578	0.3221364627202464	0.09680541493298295	0.007693030974375008	0
ENSDARG00000041724	24-72hpf	0.05891914677130825	0	0	0	0.1812686182871331	0
ENSDARG00000041724	72-96hpf	0.257782470331899	0	0.15314422048051066	0.01936153367981781	0.15649140749002857	0
ENSDARG00000041998	24-72hpf	-0.003281906935502343	-0.20012405867172064	-0.2675699408605276	-0.19880908595397392	-0.12126946964875339	0
ENSDARG00000041998	72-96hpf	0	0	-0.5089384456386021	-0.16556136531120427	-0.16192237538050278	0
ENSDARG00000042018	24-72hpf	-0.060164364845090065	-0.005407250710770228	0	0	0.029930418108659807	0.098635788876308
ENSDARG00000042018	72-96hpf	0	0	-0.08225463482620039	-0.01357198091656623	0	0.030746079695386428
ENSDARG00000042033	24-72hpf	0	-0.16174078763534722	0.29539134611183004	0.10172734676558375	0.03648495467536535	0
ENSDARG00000042033	72-96hpf	0	0.014089268270749996	0.2855854372880981	0.3498712837361926	0.1809290508411003	0
ENSDARG00000042041	24-72hpf	0.23457270687196632	0	-0.00680043203831407	-0.054436019007436824	-0.19643839381037415	0
ENSDARG00000042041	72-96hpf	0.3133587672239671	0	-0.23629302460062193	-0.06648192325356526	-0.09949770184985741	0
ENSDARG00000042379	24-72hpf	-0.13456179890134523	-0.20709854841386105	0	0	-0.011012824703290097	0.15282204876828737
ENSDARG00000042379	72-96hpf	-0.5062178825116361	-0.4543756549995644	-0.19096754304708172	0	0	0.0651126725432602
ENSDARG00000042452	24-72hpf	0	-0.0839333094991096	0	0.06141258348465963	0	0.19585358543729622
ENSDARG00000042452	72-96hpf	0	0.19186500493756461	0	0.06834446333245069	0	0.023765339522821432
ENSDARG00000042492	24-72hpf	-0.016313218624973275	-0.059508790981633204	0.12018788673424553	0	1.1269141643572007	0.07279234255570996
ENSDARG00000042492	72-96hpf	-0.06180596047192252	-0.011546490198574975	0	0.1467380222365815	0.8332983819170248	0
ENSDARG00000042544	24-72hpf	-0.16538831436381918	-0.09427163573719534	0.055786587219809135	0	0	0.08591946633386484
ENSDARG00000042544	72-96hpf	0	0	-0.013647558781550162	0	0	0.023620984303495806
ENSDARG00000042722	24-72hpf	0	0.2711689842499288	0	-0.013999148717531301	-0.1952988306345145	-0.008829510715918127
ENSDARG00000042722	72-96hpf	0	-0.020256395663082894	0.08194719072283613	0	-0.061642755337005695	0
ENSDARG00000042840	24-72hpf	0	-0.593230466838408	-0.0017020932661052763	0	-0.020685836850557866	0
ENSDARG00000042840	72-96hpf	0	0	-0.2218787285994046	0	-0.08561688336950092	0
ENSDARG00000042851	24-72hpf	-0.04584275460504235	-0.016661983956541074	0	0	0	0.05979130907160403
ENSDARG00000042851	72-96hpf	-0.12361691734019542	-0.12286708270631425	-0.050994012043557614	0	0	0.0037067429464892475
ENSDARG00000042859	24-72hpf	0	-0.13184443107438162	0.10960196624283207	0.8579168650269619	0.8906322601692335	0.007353188463598682
ENSDARG00000042859	72-96hpf	0	0	0.0035083123916743154	0.559089335789001	0.5861396008981629	0
ENSDARG00000042874	24-72hpf	0.10325208716722163	0.1706114851225264	0.034364651436612784	0	0	0.08347669227419277
ENSDARG00000042874	72-96hpf	0.19658529252241777	0.12451041133327674	0.15408017716970193	0	0	0.028646081669320454
ENSDARG00000042934	24-72hpf	0	0.08036006726169259	0.005359871118109755	-0.021413175638187742	-0.3532229497179875	0.16449850652257547
ENSDARG00000042934	72-96hpf	0	0	0.29823814452265135	-0.002316600160795118	-0.30454488288495585	0.1566749906155118
ENSDARG00000042948	24-72hpf	-0.008708824013596081	-0.056593918122558706	6.500830073855804e-4	0	0	-0.0824509399290548
ENSDARG00000042948	72-96hpf	-0.02876203629938906	-0.05576937213921696	-0.2898163105811718	0	0	-0.04935838885358527
ENSDARG00000043066	24-72hpf	0	0.10962248285311689	0	0	-0.15351208659135934	0
ENSDARG00000043066	72-96hpf	0	0	0.05157629603309758	0	-0.08279231495182075	0
ENSDARG00000043141	24-72hpf	0	-0.06229323520190123	0	0	0.21232106519479252	0.39775938654129295
ENSDARG00000043141	72-96hpf	0	0	-0.7717934368615648	0	0.04284398325107749	0.20241249194222308
ENSDARG00000043483	24-72hpf	-0.0018851619997528302	-0.22200677317614015	-0.4730697040148143	-0.26956647384807236	-0.07683512402942419	0
ENSDARG00000043483	72-96hpf	0	0	-0.6161821010623995	-0.3250990983145993	-0.09751069518168486	0
ENSDARG00000043673	24-72hpf	0	-0.1232025567965536	0	0.02849835214406885	-0.017185791250904886	0
ENSDARG00000043673	72-96hpf	0	0	-0.17793121031769607	0	-0.1812621882990351	0
ENSDARG00000043719	24-72hpf	0	0	0.32954316621271307	0.2726718136599979	0	0
ENSDARG00000043719	72-96hpf	0.28240064814656735	0	0.863856494060195	0.15876961383893015	-0.054694146929605884	0
ENSDARG00000043816	24-72hpf	0.05290348941205534	0	0.13079519097025236	0.05152109617542361	0.07281372150148926	0.1607819251149158
ENSDARG00000043816	72-96hpf	0.049005284370593566	0	0	0	0	0
ENSDARG00000043864	24-72hpf	-0.04862666682610029	-0.10851804056887125	0	0	-0.01365315208456678	-0.001267251523334527
ENSDARG00000043864	72-96hpf	-0.0019673220146301097	-0.05139449933581397	-0.32849708176707554	0	-0.0545415280409337	0
ENSDARG00000043898	24-72hpf	0	0	0	0	0	0.05791798593677116
ENSDARG00000043898	72-96hpf	0	-0.0524449923790772	-0.07067715782342443	0	0	0.004686768239117275
ENSDARG00000043905	24-72hpf	0.027062135701010757	3.3338870964541985e-4	0	0.0857548662144499	0.017345513494806297	0.0699069775970613
ENSDARG00000043905	72-96hpf	0.11040043632092067	0	0	0.008289589519489953	0	0.028133975350695496
ENSDARG00000044098	24-72hpf	0	-0.2648650207219689	0.35324728778585524	0	0	0.26471542839487666
ENSDARG00000044098	72-96hpf	0	-0.00040341374184997423	1.4000230605990156	0	0	0.10206303198403162
ENSDARG00000044114	24-72hpf	-0.0237909727087394	-0.292387691980983	0	0	0.04361941141079169	0.037677527227006694
ENSDARG00000044114	72-96hpf	-0.021088755780846485	-0.5552384805668236	-0.06999757375224903	0	0.09412147580838302	0.009324930308226207
ENSDARG00000044199	24-72hpf	-0.05402184953580636	0	-0.03583881788496446	0	-0.171380053135197	0
ENSDARG00000044199	72-96hpf	-0.8952650607257895	-0.41565598388193653	-1.223200413752916	0	-0.2833279444758862	0
ENSDARG00000044417	24-72hpf	0.05717174661753593	0	0	0	0	-0.10018629905651903
ENSDARG00000044417	72-96hpf	0.06417987070742963	0	0.04757272489252995	0	0	-0.04258605516818589
ENSDARG00000044528	24-72hpf	0	-0.7344324853248081	0	0	0.04673734633161548	-0.007281770742520981
ENSDARG00000044528	72-96hpf	-0.058740195723728406	0	-0.2918597389868049	0	0	0
ENSDARG00000044754	24-72hpf	0	0	0.20797108748992899	0.012022781764584753	0.16796450042517722	0
ENSDARG00000044754	72-96hpf	0.2612159977762301	0	0	0	0	0
ENSDARG00000045141	24-72hpf	-0.24036818965838652	-0.12948796996024373	-1.259244172114892	-1.1239729010094441	0.009039595040096568	0.17103628782720018
ENSDARG00000045141	72-96hpf	-0.6169731556481424	-0.3634094420790442	-0.833164674193191	-0.5967031006163476	0	0.07627203922042046
ENSDARG00000045172	24-72hpf	0.11078620410193415	0.05342405526828172	0	-0.07605369589825499	-0.14343575989612295	0
ENSDARG00000045172	72-96hpf	0.05079865038490258	0.01891815221216273	0	-0.10292201976751585	-0.033131736765746794	0
ENSDARG00000045175	24-72hpf	-0.009603551734354577	-0.14388259562140765	-0.0096472252883685	-0.09101669704195862	-0.16994071322250587	-2.356326813588259e-4
ENSDARG00000045175	72-96hpf	-0.010593601179860863	0.009355652857980738	0	-0.07278494591590517	-0.06449408990471059	0
ENSDARG00000045343	24-72hpf	-0.086599649902768	-0.13031565744303342	0	0.009748536535071815	0.43715185516027044	0.18979578219515195
ENSDARG00000045343	72-96hpf	-0.07929449876400835	-0.097284032260171	0	0.09129685633270562	0.22552184999535896	0.019001916174016545
ENSDARG00000045371	24-72hpf	0.004920050957376856	0.05484552180293302	0.12517092882302258	-0.04918180526127451	-0.022943726899140135	0
ENSDARG00000045371	72-96hpf	0	0.0482611650999355	0.09561374268730816	-0.2648642598041328	-0.11872813339541138	-0.15887107243619336
ENSDARG00000045383	24-72hpf	0	-0.49135546726162715	0.018746646916483294	0	-0.13672694613760483	0
ENSDARG00000045383	72-96hpf	0	0	-0.1165853998824381	0	-0.0929720948341211	0
ENSDARG00000045417	24-72hpf	-0.05603626781543385	-0.40418417242919985	0	0	-0.002677046588105981	0.07105682990141955
ENSDARG00000045417	72-96hpf	-0.010423566552218435	0	-0.06283675521542416	0	0	0.03401237001823384
ENSDARG00000045543	24-72hpf	-0.028323160008912943	-0.0327475835053624	-0.001229879704756522	0	0	0.05220584828309572
ENSDARG00000045543	72-96hpf	0	-0.1336687678791486	-0.049307946247343644	0	0	0.020162425378076707
ENSDARG00000045553	24-72hpf	0	0.02398333475223575	0.31369785384807364	0	0	0.10468075274654356
ENSDARG00000045553	72-96hpf	0	0.1133576010225264	0.32015180768792917	0	0	0.026351975311576337
ENSDARG00000045574	24-72hpf	-2.785635330703333e-4	0.12433345246085167	0	0	0.023591625626430947	0.09740755119589879
ENSDARG00000045574	72-96hpf	0	0	-0.7469892491071057	-0.010357821855821263	-0.046834577955975516	0.06236055182603087
ENSDARG00000045799	24-72hpf	-0.01291387010095474	-0.33990633761711647	0.09074855280351751	0.001384894438453465	0.09360486110755066	-0.013108799142078284
ENSDARG00000045799	72-96hpf	-0.09560211194208768	0	0	0	0	-0.17069375609144158
ENSDARG00000045808	24-72hpf	-0.1751144723102776	-0.48586893703820644	0	0	0	0.31929190336175645
ENSDARG00000045808	72-96hpf	0	-0.024619243893896425	-0.2480537200834121	0	0	0.33403288625406796
ENSDARG00000045932	24-72hpf	5.491681268635336e-4	0.06956323820369385	0.18743082947667822	0	0	0.3777742905807996
ENSDARG00000045932	72-96hpf	0.08463919543136939	0.009638401178639051	0.21429506159703463	0	0	0.21980995525663186
ENSDARG00000046010	24-72hpf	0	-0.0860578764822027	0	0.0528970063180082	-0.007250232271160025	-0.11451642239493368
ENSDARG00000046010	72-96hpf	0	0	0	0.03625226618664701	0	-0.024437742940608482
ENSDARG00000046013	24-72hpf	-0.19938633482960336	-0.20730816346668707	0.0256891973648867	0.03374805557208461	0.015214691445902049	0.0024843532437463694
ENSDARG00000046013	72-96hpf	0	0	0.21849466076947308	0.13281002929994784	0.1404651079306781	0.001438700289420983
ENSDARG00000046091	24-72hpf	0	-0.6246512187173368	-0.18954448824998785	-0.09819039863922172	0	-0.33125883173991344
ENSDARG00000046091	72-96hpf	0	0	-0.43600561526299564	-0.1102179813871363	0	-0.1823784998843472
ENSDARG00000046098	24-72hpf	0.005576553442627136	-0.25761373819411193	0.7670624446922222	0.43752843576120404	-0.0032214063598094713	0.14125854045238767
ENSDARG00000046098	72-96hpf	-0.04604828347293099	-0.002727081108415009	0.5450276599955931	0.19335839564698873	0	0.052812236250111645
ENSDARG00000051749	24-72hpf	0	-0.2862414206111535	-9.265001295774484e-4	0	-0.06666212479804401	0
ENSDARG00000051749	72-96hpf	0	0.0019260680549269482	-0.0712102907734606	0	0	0
ENSDARG00000051854	24-72hpf	-0.09155656084425998	-0.11555441988628724	0	0	0	0
ENSDARG00000051854	72-96hpf	-0.02758098540855272	-0.26325512058719025	0.11284498178440922	0	0.060437423250352916	0
ENSDARG00000051876	24-72hpf	0	0.08621835173155681	0.08564462626649832	0.022501570584926776	-3.58344704547108e-4	0.09892403930775856
ENSDARG00000051876	72-96hpf	0	0	-0.026359011649735118	-9.494791438911117e-4	-0.02928442130697316	0.010321749792082257
ENSDARG00000051956	24-72hpf	0.016798320867111815	0.05101545193397263	0.004768262784459706	0	0.14745496462233154	0
ENSDARG00000051956	72-96hpf	0.34831789336312796	0.11640423998127297	0.1867753833903054	0.009596253310477197	0.06696085268872827	0
ENSDARG00000051970	24-72hpf	0.26026648348335424	-0.13508960370811396	0	-0.4732763842763515	-0.22565206106503963	0
ENSDARG00000051970	72-96hpf	0.018355588430061204	0.12258305200590713	0	-0.33598245130420373	-0.021903995382127634	0
ENSDARG00000052192	24-72hpf	0.13422708087672033	0.26868489166431103	0	0	0	0.012566331020179462
ENSDARG00000052192	72-96hpf	0.013855996298694356	0.004871034750963958	0.08848766774388071	0	0	0.10985045782009993
ENSDARG00000052207	24-72hpf	0.012630812482235885	0.05044296110419029	0.25747270586309745	0.4627443656575894	-0.14512759222262134	-0.07802325282459086
ENSDARG00000052207	72-96hpf	0.5659844290217756	0.3893437093977526	0.4689144337671958	0.3453158725253814	-2.519675412826393e-4	-0.06067509709853175
ENSDARG00000052271	24-72hpf	0	-0.0943280012678559	0	0	0.04008676921070198	0.11261871546056079
ENSDARG00000052271	72-96hpf	0	0.2719078139403498	-0.058575732849448614	-0.01953560501667261	0	0.025965940524346778
ENSDARG00000052300	24-72hpf	0	-0.07643029427614546	-0.08324428588808849	-0.03548479658503838	-0.0013516530820327243	-0.04767575826861378
ENSDARG00000052300	72-96hpf	0	-5.658496254592534e-4	0	-0.06222754744605787	0	0
ENSDARG00000052411	24-72hpf	0	-0.5830354667029182	-0.01843474290066859	0	-0.29555582699876326	0
ENSDARG00000052411	72-96hpf	0	0	-0.11297796748196202	0	-0.10680719586299776	0
ENSDARG00000052496	24-72hpf	0	0.06857270923626047	0	0	0.010502826316742327	0
ENSDARG00000052496	72-96hpf	0	0.002766174462063569	0.16913354089937263	0.0887324430021905	0.19261709317467898	0
ENSDARG00000052705	24-72hpf	-0.23951679965102213	-0.04718318757514467	0.11608923397819555	0	0	0.06250433610501974
ENSDARG00000052705	72-96hpf	0	-0.03296899931158658	0.5111933799207651	0	0	0.06613854722292777
ENSDARG00000052775	24-72hpf	0	-0.23704853401505618	0	0	0	-0.08063248990312034
ENSDARG00000052775	72-96hpf	0	2.417411564818611e-4	-0.17270619157284758	0	0	0
ENSDARG00000052783	24-72hpf	0	-0.008736677972615306	-0.15086222236457142	-0.027590306445400697	-0.04982905209201698	0
ENSDARG00000052783	72-96hpf	0	-0.07496872807854056	-0.16365252065410762	-0.006984681108324518	-0.010841101775096793	0
ENSDARG00000052826	24-72hpf	-0.10907910726509766	-0.15803243541206816	0.054768199896492106	0	-0.22197588089475595	-0.0033461924513981936
ENSDARG00000052826	72-96hpf	-8.036081561826327e-4	-0.08183607120253301	0.022526084903037105	0	-0.12375621774308732	-3.678219126887642e-4
ENSDARG00000052917	24-72hpf	-0.07162329394667256	0.003450374232837521	0.07558318629497687	0.0018443274388968362	0	0
ENSDARG00000052917	72-96hpf	0.10094674008602157	0.0013412333784911734	0.29550216007055957	0	0.11283834119927144	0
ENSDARG00000052928	24-72hpf	-0.022844753819592264	-0.05075471844653141	-0.016344880878551314	0	0.03807250957683699	-0.0012735035117629266
ENSDARG00000052928	72-96hpf	0	0	-0.057678617394963	0	0.06265203594796494	-3.659016914738439e-4
ENSDARG00000052942	24-72hpf	0.06109815906236752	0.24252785635110485	0.1994129693818998	0.01677150467578243	0.3730323113526409	0
ENSDARG00000052942	72-96hpf	0.09844339806730311	0	0.1283270369294359	0	0.07445818631528307	0
ENSDARG00000052958	24-72hpf	0	0	1.4382376784078148	1.4106668132101126	0	0
ENSDARG00000052958	72-96hpf	0.24916752807394194	0	2.0451892986424487	1.1782559576728948	0.745274072698622	0
ENSDARG00000053209	24-72hpf	0.2648415832733482	0.034156582454271965	-0.011927769639111215	-0.009117439087773231	-0.0629011034288792	0
ENSDARG00000053209	72-96hpf	0.30022172921478535	0.032281342123017025	0.06427924034123632	0	-0.012420892651488569	0
ENSDARG00000053248	24-72hpf	-0.03552966589263075	-0.20135906397494333	0	0	0.014478387423237158	-0.12930661724323655
ENSDARG00000053248	72-96hpf	0	0	-0.0678041512428379	0	0	-0.0902741524920556
ENSDARG00000053272	24-72hpf	0.09179045808641581	0.45910141487303846	0	-0.16111841260120097	0	-0.32727227482642024
ENSDARG00000053272	72-96hpf	0.008904081535537537	0.08374131357608651	0	-0.05093268671046077	0	-0.20794007472044437
ENSDARG00000053480	24-72hpf	0.10389476242679137	0.006481488971825932	-0.007615989394433235	0	-5.763139889508641e-4	-0.006223329510072266
ENSDARG00000053480	72-96hpf	0	0	-0.8625158863060268	0	-0.049551972927401294	0
ENSDARG00000053544	24-72hpf	-0.007114400262695855	-0.1697905643314532	-0.0019716776123995844	0	-0.07694239814060917	0
ENSDARG00000053544	72-96hpf	0	-0.10163482399318917	-0.5780194091265588	0	-0.12284686978213616	0
ENSDARG00000053636	24-72hpf	-0.03439376243480377	-0.0876369569038879	0	0	-0.07145085642403247	0
ENSDARG00000053636	72-96hpf	0	0	0.0600593682869382	0	-0.03048106962316047	0
ENSDARG00000053684	24-72hpf	0.07480525933727308	0.09880477398391407	0	0	0.16662406417386721	0
ENSDARG00000053684	72-96hpf	-6.548156624763623e-4	0	0.08355742479552104	0.021277049144175792	0.03966763642294787	0
ENSDARG00000053702	24-72hpf	0.03908783141766693	0	0	-0.06812191513363873	0	-0.020207669552711877
ENSDARG00000053702	72-96hpf	0.07636663198183961	0	0	-0.10799046247879523	0	-0.12278575476579788
ENSDARG00000053708	24-72hpf	1.0530398609533471	-0.18260972465273045	-0.12691221418480814	-0.12072222969648906	-0.061785618822991016	0
ENSDARG00000053708	72-96hpf	0	0	0.019995909627350063	0	0	0
ENSDARG00000053836	24-72hpf	-0.09070190489165682	-0.026875202547263662	0	0	-0.17618750712163544	0
ENSDARG00000053836	72-96hpf	0	0	0.05211687481988939	-5.1738819417433305e-5	-0.1424663014400073	0
ENSDARG00000053912	24-72hpf	0	0	-1.3843411079176888e-4	0	0	0.04775751497415828
ENSDARG00000053912	72-96hpf	0	-0.07661229814591487	-0.08269574432900824	0	0	0.014114689420346072
ENSDARG00000054026	24-72hpf	-0.014103345395004506	0.15734721536131827	0.0520564301505896	0	0.08943409026380929	0.5189473882479984
ENSDARG00000054026	72-96hpf	0	0	0	0	0	0.16417673891264375
ENSDARG00000054196	24-72hpf	-0.11810759503504346	-0.025604625760254886	-0.018926353913495838	0	0	0.26019442931990117
ENSDARG00000054196	72-96hpf	-0.022999361707966137	-0.22241172664443395	-0.34170829103178363	-0.08358711188298779	0	0.15311830780783467
ENSDARG00000054323	24-72hpf	0	-0.08269328963193168	0.3262400982938969	0	0.3259248144339997	0.03133255199113632
ENSDARG00000054323	72-96hpf	0	0	0.3862478002985699	0.006540648316305304	0.012949518685720812	-0.012337744030141049
ENSDARG00000054343	24-72hpf	0.12098357660532615	-0.0102058497892027	-0.034573206455465647	0	0.06883676578840785	0
ENSDARG00000054343	72-96hpf	-0.09620788082774633	-0.005372526754988696	0.12474397814090192	0	0.002782801354997078	0
ENSDARG00000054534	24-72hpf	0.001499494515880048	0.06164393063653397	0.08621967615177314	0.022793536288708695	-0.9124075701460267	0
ENSDARG00000054534	72-96hpf	0	1.8351879518014008e-4	-0.22117354338160924	0	-0.3185147278861225	0
ENSDARG00000054690	24-72hpf	3.672183181045352e-4	-0.27888301326823395	0.010886591347557355	0.06219610432041704	0.07582655994365264	-0.33426649352438875
ENSDARG00000054690	72-96hpf	0	0.11222251920292654	0	0.2176613580082737	0.23758285176223257	-0.14138360696696736
ENSDARG00000054823	24-72hpf	-0.0026066865022801146	0.027634117178724497	0.006678345468985297	0	0	0.18783115276353315
ENSDARG00000054823	72-96hpf	0.011265753084324906	-0.08245253348073094	0.05103118209608106	0	0	0.12009218120810906
ENSDARG00000054835	24-72hpf	-0.04650561084132618	-0.6622646531916049	-0.16207755922906691	0	-0.08726808495432757	-0.06049635040380561
ENSDARG00000054835	72-96hpf	0	0	-0.001630337197914263	0	0	0
ENSDARG00000055138	24-72hpf	-0.17705045045073506	-1.2570259413761813	0.07679325631713396	0.18943300128176999	-0.02595751085952624	0.26754050353931785
ENSDARG00000055138	72-96hpf	0	-0.013724148470272519	-0.02459124560854306	0.017111216128773643	-0.0028015428639311304	0.12523326961947798
ENSDARG00000055288	24-72hpf	-0.0517482960983327	-1.048760697209318	-0.014321240013905577	0	-0.05027037967140293	-0.006733401161800203
ENSDARG00000055288	72-96hpf	0	-0.0013362585693092975	-0.3457692642593447	0	-0.016531020921749535	0
ENSDARG00000055317	24-72hpf	0.05258240475980193	-0.023703391738622792	-0.0483593117340001	0	0	-0.505119941583823
ENSDARG00000055317	72-96hpf	0	0.019550155668217446	-0.28858900358921347	0	0	-0.3252174395261304
ENSDARG00000055395	24-72hpf	0.28953104418036557	0.19386859902972198	-0.13555191722170074	-0.04921415123839658	0	0.07034846081728464
ENSDARG00000055395	72-96hpf	0.035458106556960314	0	-0.15430721976121134	-0.05492320000719131	0	0.0158878921408444
ENSDARG00000055523	24-72hpf	-0.05695892505681336	-0.2254911860955163	-0.02120398599048069	-0.017322214521400228	-0.06225384213383399	0
ENSDARG00000055523	72-96hpf	0	-0.0036430042338107416	0.22543738020320317	0.1003236974481687	0	0
ENSDARG00000055565	24-72hpf	0	0.4334449506408444	-0.05197644772626024	-0.0024936284925908088	-0.03828047409699192	-0.20129309764555633
ENSDARG00000055565	72-96hpf	0	0.16753815375330297	-0.2676182798757984	0	-0.061085576383500394	-0.04436932007080066
ENSDARG00000055648	24-72hpf	0	-0.047728510099501784	0.013326988775106087	0	0	-0.0768228960526518
ENSDARG00000055648	72-96hpf	0	-0.0591333164520255	0.05814155162828433	0	0	-0.04387207897236711
ENSDARG00000055705	24-72hpf	-0.027523765954112992	-0.012383201076127497	0.20054351421191363	0.18576907280474808	0.14149164066848582	0.026728053786393903
ENSDARG00000055705	72-96hpf	0.21208168782988435	0	0.5484308014274687	0.20020958298829863	0.05590782987428624	0
ENSDARG00000055713	24-72hpf	0	0.13385216493890242	-8.215548122810232e-4	0	-0.059173302168537424	0
ENSDARG00000055713	72-96hpf	0	0	0.05800852610001033	0	6.502417242111038e-4	0
ENSDARG00000055723	24-72hpf	-0.0367729839485677	-0.01073898554617494	1.6680074827392717	0.05572982412971726	0.039811861392166074	0.27917378779626184
ENSDARG00000055723	72-96hpf	0.06258057308194047	0	2.4529173245476454	0.10591061568416192	0.06585581851419238	0.18567930449335712
ENSDARG00000055897	24-72hpf	0	0.05046751766167627	0.022409984835835117	0	0	0.3475577386487494
ENSDARG00000055897	72-96hpf	0	0.06685077299727006	0.09101813611947114	0	0	0.1955217542194282
ENSDARG00000056047	24-72hpf	0	-0.3347119154599698	0	-0.09418872274199325	-0.34755312205803646	0
ENSDARG00000056047	72-96hpf	0	0	4.25109861724894e-4	-0.044399797273271334	-0.1784524299106852	0
ENSDARG00000056057	24-72hpf	0.012371611309289656	0.12541379921412024	0.11043160087670359	0.4237954507495963	0.13649288747914287	0
ENSDARG00000056057	72-96hpf	0	-0.10230029831230288	0.07753702425819084	0.10266215796386596	0.108267023844362	0
ENSDARG00000056160	24-72hpf	0	0	-0.008296716863979751	0	0.15253505626967395	0
ENSDARG00000056160	72-96hpf	-0.044008995314187484	-0.05434194891575503	-0.07769823362851684	-3.24721309939776e-5	0.058916370003174075	0
ENSDARG00000056346	24-72hpf	0	0.04735910937265346	-0.05567191429215199	-0.25496209957328536	-6.293075164809025e-4	-0.060689612557004335
ENSDARG00000056346	72-96hpf	0	0	-0.009751599369865726	-0.11508797684667459	0	-0.013147997088802814
ENSDARG00000056347	24-72hpf	-0.024435352183255408	-0.07223876431422875	-0.10704861488414226	0	-0.10475300240959154	0
ENSDARG00000056347	72-96hpf	-0.015121878747851076	-0.12724720270115117	-0.5729341714668852	0	-0.09298677771513512	0
ENSDARG00000056374	24-72hpf	-0.008757674244107963	0	0.019165721528692267	0	0	0.1850302073074458
ENSDARG00000056374	72-96hpf	0.32954232419334945	0.29882353244922566	0.21927303963044054	0	0	0.1528035424837145
ENSDARG00000056379	24-72hpf	-0.018556257698201285	5.321225578733126e-4	0.002695850962217883	0	0	0.10549256838792752
ENSDARG00000056379	72-96hpf	0.10367730109695995	0	0.16124754436873787	0	0	0.03513171822406391
ENSDARG00000056594	24-72hpf	0.002519745539826776	-0.04681595436891088	0.024800338715989613	0	0	0.040537893182996165
ENSDARG00000056594	72-96hpf	0	-0.08098253699033574	0.08542976749751806	0	0	0.10325439537691965
ENSDARG00000056605	24-72hpf	0	-0.2638348439251547	-0.023212984565866943	-2.472681701678391e-4	-0.02902641461147774	0
ENSDARG00000056605	72-96hpf	0	0	-0.1746204167279275	-0.011334121865190741	-0.053041187052689176	0
ENSDARG00000056680	24-72hpf	0.19645231881531142	0.4099819020370935	0.5749190766621916	0.5061661464875602	0.6934786296407909	0.07108043195204714
ENSDARG00000056680	72-96hpf	0.5227731150151812	0.35197436421319334	0.15377263075421993	0.17744561392197003	0.1775647221696084	0.0038093341524377843
ENSDARG00000056726	24-72hpf	-0.055181989819998264	-0.47571720680468255	-0.1555740188407991	0	-0.2551463985688915	0
ENSDARG00000056726	72-96hpf	0	0	0	0	-0.23689566859549868	0
ENSDARG00000056742	24-72hpf	-0.08667653420704607	-0.45768040465056004	0	0	0	-0.07409937928198014
ENSDARG00000056742	72-96hpf	-0.0022875348597163263	0	-0.15075457269618242	0	0	-0.027512039075188417
ENSDARG00000056795	24-72hpf	0	0	0.2737396855758225	0	-0.24907053339159105	0.32281896523247033
ENSDARG00000056795	72-96hpf	0.3618751441092776	0	1.014636250501071	0	-0.075438491799759	0.182983501395698
ENSDARG00000056835	24-72hpf	0	-0.8607663943376775	-0.10517300752516097	-0.20488676478253634	-0.00582431361101057	-0.06127954908607176
ENSDARG00000056835	72-96hpf	0	0	0	0	0	0
ENSDARG00000056978	24-72hpf	0.013709589542541022	0.06262033965199618	-0.014821561474192705	0	0	-0.13458073733002038
ENSDARG00000056978	72-96hpf	-0.050610519780586116	0	-0.14482894311674546	0	0	-0.05258766797614673
ENSDARG00000056985	24-72hpf	0	-0.22706205437031865	0.030261318988309985	0	0.11392326377572706	0
ENSDARG00000056985	72-96hpf	0	0	0.32474900034429316	0	0.0949601650996822	0
ENSDARG00000057114	24-72hpf	-0.01538443866656261	-0.004405282659847967	0	0	-0.0025281543387909587	0.05124167012266747
ENSDARG00000057114	72-96hpf	0.024689446317927313	-0.06239084087990077	-0.07878948878198831	0	0	0.033968102943894025
ENSDARG00000057121	24-72hpf	0.007571630730490914	1.4210548564018506	0.29986694126340413	0	0.6946833796927574	0
ENSDARG00000057121	72-96hpf	0.0011388619840512284	0	0.6998733267095737	0	0.2398344933843661	0
ENSDARG00000057125	24-72hpf	0	-0.11865507412222674	-0.015803042782678998	-0.11961741958947023	-0.11579342716073375	0
ENSDARG00000057125	72-96hpf	0	0	0	-0.061719690913511954	-0.06023603713826523	0
ENSDARG00000057227	24-72hpf	0	-0.19095809845688785	0.08932791948549541	0	-0.024658159761961874	0.26503083346545725
ENSDARG00000057227	72-96hpf	0	0	-0.32032904648259	-0.018255154027692042	-0.0036484070105556447	0.15841707811036768
ENSDARG00000057598	24-72hpf	-0.04089866920083134	-0.5992676736867881	0.3027629321970954	0.06904210615085339	0	0.28201929900382494
ENSDARG00000057598	72-96hpf	0	-0.03999767352230244	0.15421703042343696	0	0	0.13285694963041886
ENSDARG00000057632	24-72hpf	-0.09586302848670993	-0.7988698396285882	-0.05361765311437324	0	-0.19493339173510663	-0.019043110267963084
ENSDARG00000057632	72-96hpf	0	0	-0.02827829528733894	0	-0.020419609781827188	0
ENSDARG00000057714	24-72hpf	-0.09207232802866297	0.2280193187108779	-0.0934406093622192	-0.33562083021170624	-0.14533983967216624	0
ENSDARG00000057714	72-96hpf	0	-0.06390494804750364	-0.06215595077066143	-0.1718014917532532	-0.11296365988326652	0
ENSDARG00000057738	24-72hpf	-0.03391985477484076	-0.05105992028406926	0	0	0	0
ENSDARG00000057738	72-96hpf	-0.13548772720619395	-0.2472602306421997	-0.09802657857216285	0	0.06313211466611195	0
ENSDARG00000057903	24-72hpf	0.042119495532976385	-0.061730926982224654	0.10568688800079892	5.696165105124025e-4	0.15226667329668694	0.03430327282109184
ENSDARG00000057903	72-96hpf	0.3769404660861568	0.1534877024799725	0	0	0	0
ENSDARG00000058206	24-72hpf	-0.017406952798342087	-0.002075484516272367	0.1989414669887346	0	0	0.16599721504407206
ENSDARG00000058206	72-96hpf	0	-0.08521620951721996	0.4814537878394332	0	0	0.057218214633084484
ENSDARG00000058357	24-72hpf	0	0.3090543360296485	-0.02142857909721502	0	-0.07484560593287214	-0.055115714057859165
ENSDARG00000058357	72-96hpf	0	0	-0.1029921702699279	0	-0.03720006047938847	0
ENSDARG00000058597	24-72hpf	-0.005298067364061506	0.003727693551898243	0.03290947935336281	0	0.08048767705342752	0.03992400562987479
ENSDARG00000058597	72-96hpf	0.049216216288700425	0.015597853565604287	0.06892829850463576	0.007038333078338455	0.126986038112207	0.0011356927448894162
ENSDARG00000058601	24-72hpf	0	-0.11001708680755574	0.0029834839766867825	0.0061639404493660024	0	0.08469249050775579
ENSDARG00000058601	72-96hpf	0	-0.016779947795111178	-0.05794378995180516	0	0	0.008721478577631928
ENSDARG00000058606	24-72hpf	0.014549964828625965	0.026525735800326394	0.027317678981512324	-0.11186477133853995	-0.11731700483807307	0.011231528257410053
ENSDARG00000058606	72-96hpf	0	-0.12865254187276226	0.5379245475107455	0.008165129507914579	0	0
ENSDARG00000058631	24-72hpf	-0.7663475152710386	-1.4317839412088251	-0.1893166358621392	-0.13650961823244553	0	0.25078505382155625
ENSDARG00000058631	72-96hpf	-0.004673742847203378	-0.2948506247248243	0	0	0	0.10762565735192305
ENSDARG00000058644	24-72hpf	0.020866965145502733	0.026988055867488377	0	-0.003106701671741419	0.003959451672716753	-0.0714818231817755
ENSDARG00000058644	72-96hpf	0	0.06554325558379216	0	-0.05446683966799254	0	-0.06529675908424414
ENSDARG00000058702	24-72hpf	0.07687294501271587	0	0	0	0.013683393764640285	0
ENSDARG00000058702	72-96hpf	0.27383388785866086	0	0.7197067279989734	0.9341756721584855	1.4110128224232605	0.41361340797694274
ENSDARG00000058731	24-72hpf	0	-0.25662848737326555	0.15773485658305264	0	0.005384063787769348	0.03438695387982642
ENSDARG00000058731	72-96hpf	0	0	0.8045375042930992	0	0.12062657424033126	0
ENSDARG00000058874	24-72hpf	0	-0.07473277368577043	-0.09368762022177664	-3.585805454727721e-4	0	-0.05301646577725173
ENSDARG00000058874	72-96hpf	0	0	0	-0.01823108920020385	0	0
ENSDARG00000058958	24-72hpf	0	-0.09533923479498778	-0.017802350209664357	0	-0.10350077329099189	-0.013205424695119634
ENSDARG00000058958	72-96hpf	0.1275149464228346	-0.08729821969255029	-0.0962392315216229	0	-0.1793657941218879	0
ENSDARG00000058969	24-72hpf	0	-0.12680707121613766	-0.11705896002453392	-0.03827517867412286	-0.16299046211455492	2.422491128723576e-4
ENSDARG00000058969	72-96hpf	0	0	-0.39723857541137964	-0.032776812523815285	-0.16528459755275812	0
ENSDARG00000059001	24-72hpf	0	-0.042670724172732724	0.1672898341787905	0	-0.08486764174993158	0.038130285039239216
ENSDARG00000059001	72-96hpf	-0.0019623559410587685	-0.08477066011859037	0.7218038448144771	0	-0.02967980021128444	0
ENSDARG00000059054	24-72hpf	0	0	-0.11082595517450282	0.023740425154397615	-0.08611448865700706	0.020626573385152367
ENSDARG00000059054	72-96hpf	-0.13340838896332397	0	-0.48000054656972596	-0.11249005810100617	-0.15763695880961234	0
ENSDARG00000059067	24-72hpf	0.03542108299424864	0.08237995627477313	-0.04121140917162462	-0.2934524226298979	0	-0.41936916441231875
ENSDARG00000059067	72-96hpf	0	0	-0.20076975280178175	-0.02285655562330112	0	-0.20647552473708375
ENSDARG00000059279	24-72hpf	-0.06080696430415341	-0.005720569057549449	0	0	-0.13077086321919784	0
ENSDARG00000059279	72-96hpf	-0.0011206468553202158	0	-0.050114357769265434	0	-0.07692786007581044	0
ENSDARG00000059400	24-72hpf	0	-0.14076422825256665	-0.04976798442843697	-0.045546799173226946	-0.08093381322766767	0
ENSDARG00000059400	72-96hpf	0	0	-0.1495269050695963	-0.014770022080141975	-0.010859023178858578	0
ENSDARG00000059442	24-72hpf	-6.62627884677779e-4	0	-9.691027495527328e-4	-0.05452998091302304	-0.033240407032600824	-0.012577744073444216
ENSDARG00000059442	72-96hpf	-0.16606484570180774	0	-0.4155147221038747	-0.02064209339694703	-0.05764488042528034	0
ENSDARG00000059805	24-72hpf	0	0	0.026091772193001742	0	0	0.09906234547151493
ENSDARG00000059805	72-96hpf	0.23906719422720593	0.1498183776055335	1.2589070360495787	0	0	0.03854517284092515
ENSDARG00000059903	24-72hpf	0	-0.38457955326754517	0	0	-0.02558460160698652	-0.11427296020982639
ENSDARG00000059903	72-96hpf	0	0	-0.19326082179993495	0	0	-0.052841068283715764
ENSDARG00000059916	24-72hpf	0.14095699154021063	0.06570860874101667	0.20845717621201176	0	0.2670552669338916	0.3159984792945709
ENSDARG00000059916	72-96hpf	0.01042720590874613	0	0.10290075716227436	0	0.10354872246486276	0.1837822433331575
ENSDARG00000059960	24-72hpf	0	-0.08548567191470487	-3.7718567057910975e-4	0	0	-0.1156938882987348
ENSDARG00000059960	72-96hpf	0	0	-0.08988534593365671	0	-0.02571471132644358	-0.03922976601492174
ENSDARG00000060012	24-72hpf	0	-0.041060378997248854	0	0	-0.08000692658222784	0
ENSDARG00000060012	72-96hpf	0	-0.08641801504124937	0.11606209223926396	0	0	0
ENSDARG00000060070	24-72hpf	-0.022956169876634708	-0.004884718979625757	-0.058575725889108164	0	0.0014301479378951425	-0.057650685902181226
ENSDARG00000060070	72-96hpf	-0.05477800980907329	-0.12099648184728766	-0.05522465248738614	0	0	-0.025503121595515276
ENSDARG00000060092	24-72hpf	0	0.06383093328037207	0	0.10010029641285718	0	0.21056292512263797
ENSDARG00000060092	72-96hpf	0	0	-4.9460292379329e-6	0.0327335177788099	0	0.12905504179838068
ENSDARG00000060123	24-72hpf	-1.1523224736732532e-4	-0.1116785289249328	0	0	-0.12004727404982654	-0.010336327326918242
ENSDARG00000060123	72-96hpf	-0.03416030124534521	-0.057062461661828094	-0.10505485315773343	0	-0.08148571507692833	0
ENSDARG00000060124	24-72hpf	0.22621176461384146	0.004453624948430816	-0.02998632331736519	0	0.07187139606134481	0
ENSDARG00000060124	72-96hpf	0.16963623182426765	0	-0.2052229326108831	0	0.04389359637148765	0
ENSDARG00000060200	24-72hpf	0.35828082588880367	0.47877501485822366	0.4563646482999337	0.005696564248148845	0.8369387556857177	0.9502176492618678
ENSDARG00000060200	72-96hpf	0.39289477277649	0.021662210425641218	0.3137527728688833	-0.007548137228019484	0.4079386744519304	0.4512700284458056
ENSDARG00000060246	24-72hpf	-0.19830857323890297	-0.25260181682229965	0.015054519582988373	-0.016344456397107344	0.014096917034520762	0.10169229041231048
ENSDARG00000060246	72-96hpf	0.018520487840686033	-0.05258862577402223	0.4331307681775407	-0.022089147823363964	-5.06143486086182e-4	0.01589571527896921
ENSDARG00000060326	24-72hpf	0	-0.352555109550968	-0.16541062198115092	-0.06249181287468318	0	-0.09301717555001152
ENSDARG00000060326	72-96hpf	0	0	-0.5371343152496277	-0.06794124915809725	0	-0.06500372834425601
ENSDARG00000060397	24-72hpf	0	0.027619749215209658	0	0	0	-0.051458587081223826
ENSDARG00000060397	72-96hpf	0.030903315443309348	0.09393735965471962	0.06339284961174947	0.02721602823273873	0	-0.030693089986463886
ENSDARG00000060434	24-72hpf	-0.003906934918601974	-0.20769056271172548	-0.004266171850494173	0	0	-0.05637277481422796
ENSDARG00000060434	72-96hpf	0.007986213443104961	0.30105452719444453	-0.28903825453818344	0	0	-0.05291310617463183
ENSDARG00000060482	24-72hpf	0.0010013776962853628	-0.019743490574844674	0.05476596040740789	0	0.08702770177449737	-0.0584120551521426
ENSDARG00000060482	72-96hpf	-0.11139881608239892	-0.14577631940797808	0	0	0	-0.06878084165277308
ENSDARG00000060889	24-72hpf	-0.025940712745884595	-0.7227262631732062	-0.01569715140607335	0	-0.12094031446982971	0
ENSDARG00000060889	72-96hpf	0	-0.27030372277206755	-0.21146390039431687	0	-0.08713901249651419	0
ENSDARG00000060893	24-72hpf	-0.14956992825303744	-0.4118577799406774	-0.14385296818003904	-0.006009064547592258	0	-0.06621205531221835
ENSDARG00000060893	72-96hpf	-0.22440684677462766	-0.33184296368520666	0	0	0	-0.017552265659960375
ENSDARG00000061100	24-72hpf	0.07568451205368963	0.23547996706102364	0.005160607540829426	0	0.476684478662043	0
ENSDARG00000061100	72-96hpf	0	0.0815949896590642	0.06089595776586925	0	0.2616644192455099	0
ENSDARG00000061120	24-72hpf	0.08620178175500184	0	0.1132591983548451	0	0	-0.06772671294938538
ENSDARG00000061120	72-96hpf	3.3765482587473275e-4	0	0.2984009021191509	0	0	-0.025591071191664903
ENSDARG00000061231	24-72hpf	0.06742503143705339	0	0.04095416854799705	0	4.125469626865731e-4	-0.47027473788340163
ENSDARG00000061231	72-96hpf	0.012302521238763972	0	0.25090029922299356	0	0	-0.33095462064806846
ENSDARG00000061265	24-72hpf	0	-0.24006877482232158	0.12263853648833904	0	0.3997906734119642	-0.056131389447060386
ENSDARG00000061265	72-96hpf	0	0	0	0	0.18292796258751995	-0.1418008386340103
ENSDARG00000061365	24-72hpf	0	-0.39511400324890783	0.09945511859217203	0	0	0.28468566799545253
ENSDARG00000061365	72-96hpf	0	-0.13268459511965794	0.13775528070023027	0	0	0.1467010639444333
ENSDARG00000061398	24-72hpf	-0.30269943399907456	-0.04770902005466583	-0.005185305544171254	0	-0.0682408480808146	0
ENSDARG00000061398	72-96hpf	0	0	0.09908987902823639	0	-0.0645337389255178	0
ENSDARG00000061466	24-72hpf	-0.07506730648823257	-0.05877869880820426	0	-0.049705351463498686	0.0576586455270642	0
ENSDARG00000061466	72-96hpf	0	0	0	0	0.23389978727872385	0
ENSDARG00000061580	24-72hpf	0	-0.25967309052791215	-0.029525884906490312	0	-0.00807596674540235	-0.005485108431417983
ENSDARG00000061580	72-96hpf	0	0	-0.27880893761156117	0	-0.12058285256098504	0
ENSDARG00000061635	24-72hpf	-0.010887757817109045	-0.11231762371204064	0	0	0.03683087517522888	0
ENSDARG00000061635	72-96hpf	0	-0.0029366691810120676	0	0.11034864478472046	0.05089199775661027	0
ENSDARG00000061697	24-72hpf	-0.06753666016399557	-1.5495762075580612	0.014005266448517097	0.04447253425944445	0.04392082763406676	0.2572207265166116
ENSDARG00000061697	72-96hpf	0	0	-0.36945788890877745	0	0	0.06690763762279053
ENSDARG00000061713	24-72hpf	-0.07507121186825967	0	-0.005995356047167525	-0.058843943732438696	0	-0.07949672459497732
ENSDARG00000061713	72-96hpf	0	0	0	0	0	-0.010127382250017586
ENSDARG00000061819	24-72hpf	-0.07358726078164703	-0.45772555722194086	0	0	0	-0.7183916086589455
ENSDARG00000061819	72-96hpf	-0.10518955116610863	-0.030155874146255267	-0.08986172306950962	0	0	-0.37494633863980065
ENSDARG00000061844	24-72hpf	0	-0.10155733437874613	-0.026832717076167106	0	-0.01603067364613144	-0.10263913200483275
ENSDARG00000061844	72-96hpf	0	-0.16770112584592498	-0.06788695555516235	0	0	-0.059175428827948275
ENSDARG00000061846	24-72hpf	0.016001903971618416	0.05239337720671375	0	0.33073572681698454	0	0.14230881013495314
ENSDARG00000061846	72-96hpf	0	0	-0.05692830447288053	0.10674514148713511	0	0.042555575259568566
ENSDARG00000061936	24-72hpf	0.021891216936907768	0.12684455722151355	0.09254842101716311	0	0.05149817231456043	3.0832032380869985e-4
ENSDARG00000061936	72-96hpf	0	0	0.008098214105700446	0.001292797378676302	0.11991560521854033	0
ENSDARG00000061948	24-72hpf	-0.050455908792037686	-0.16826282802358977	0.03612706249465844	0	-0.02619128400558112	0.050601258204022906
ENSDARG00000061948	72-96hpf	0.09907738872071305	-0.02657553978085252	0.5409588678400321	0	-0.01250739053004727	0.03760780432189755
ENSDARG00000061960	24-72hpf	0.1602841332339151	0.10776570848517805	0.05071945232556623	0	0	-0.07136459537743085
ENSDARG00000061960	72-96hpf	-0.005575307948196092	0	0	0	0	-0.1141767892750336
ENSDARG00000061963	24-72hpf	0	-0.39755346510747425	-0.013891695389076756	-0.5563768774436795	0	-0.2534087406160056
ENSDARG00000061963	72-96hpf	0.10262142936519086	0	0	-0.3521016921466255	0	-0.10414536202099534
ENSDARG00000062122	24-72hpf	-0.04590562509367526	-0.020790027519657743	0	0	0.1321293908707667	0
ENSDARG00000062122	72-96hpf	-0.10951915150367281	-0.02751118115295777	0	0.05196326708294408	0.385994493344663	0
ENSDARG00000062262	24-72hpf	0.06799857387412159	-0.058008909217418025	0.037922270429126506	0	0	0.1279370080845581
ENSDARG00000062262	72-96hpf	0.20575723662022938	0	0.3535717920624968	-0.013566107474827524	0	-0.046574234832110935
ENSDARG00000062335	24-72hpf	-0.1758981227149819	-0.24255726313355533	-0.023514259613293443	0	5.269858239981609e-4	0
ENSDARG00000062335	72-96hpf	-0.19538639547623748	-0.3314280590113354	-0.16205251327341955	0	0.14209325587485314	0
ENSDARG00000062579	24-72hpf	-0.035703945375538094	0.021665376446510072	0.2065452330153188	0.017533807213228846	0.2189111962636228	0.14609782140982416
ENSDARG00000062579	72-96hpf	0.03918746652474987	0.18692077738116686	0.08004585741686744	0.017028858487553932	0.01726255754214076	0
ENSDARG00000062631	24-72hpf	6.718352865385292e-4	0.09041314438743495	0.04092085616795649	0.0025805737662133207	0.04344223463210961	-0.0026391588157117754
ENSDARG00000062631	72-96hpf	0.1538104845403758	0.0724897825790008	-0.08516086116717718	-0.0033706595056220913	0	-0.1307371912812009
ENSDARG00000062711	24-72hpf	-8.680222618974871e-4	0.08028747060318113	0.08710708592583007	0.13078622425792846	0.08571263787124306	0
ENSDARG00000062711	72-96hpf	0	0	-0.017396226245269004	0.002393752247046075	0.02073806588668663	0
ENSDARG00000062788	24-72hpf	-1.9919520299609554e-4	0	0.15884947371372532	0.05284914532093039	0	0.10203279085241106
ENSDARG00000062788	72-96hpf	0	-0.04751860024423205	1.0637306532379511	0	0	0.01968031567870639
ENSDARG00000062806	24-72hpf	0	0.15820339029981853	0.14061966394510642	0.008399965361572573	0	0.15213257027567229
ENSDARG00000062806	72-96hpf	0	0	0.06477277066300975	0	0	0.03714420179722701
ENSDARG00000062942	24-72hpf	-0.07260682498301446	-0.325468045548314	-0.00637088856225374	0	0	-0.2504644948543957
ENSDARG00000062942	72-96hpf	0	0.1857766119425274	-0.15823692107817536	0	0	-0.19484007572246934
ENSDARG00000063014	24-72hpf	0.0641327501512277	0.004176324326703319	0	0.015615762833602961	0.13414621775048602	0
ENSDARG00000063014	72-96hpf	0	5.124148008433834e-4	-0.13197193630449292	0	0.007715230089667198	0
ENSDARG00000063089	24-72hpf	0.21988907503993058	0.8487405450780026	-0.4489986000805037	-0.17111773965984037	0	0.09892140309073393
ENSDARG00000063089	72-96hpf	0	0	-0.26566893441869904	-0.06959780857074634	0	0.055471314225661796
ENSDARG00000063169	24-72hpf	0	0.1399123136094357	0	0	-0.13102198801040138	-0.08678936753412882
ENSDARG00000063169	72-96hpf	0	0	-0.09023888226395906	0	-0.19815834275141023	-0.010675804220558048
ENSDARG00000063230	24-72hpf	-0.017541239043626762	-0.006129607976469242	-0.0034954830431441013	0	-0.06231334552950098	0
ENSDARG00000063230	72-96hpf	-0.11146921564898958	0	0.09625050909043147	0	0	0
ENSDARG00000063375	24-72hpf	0.03400760308351801	0	0.04828355976511291	0	0.07666512520115432	0
ENSDARG00000063375	72-96hpf	0.06262383837302267	0	0.07490369507886883	0	0	0
ENSDARG00000063417	24-72hpf	-0.04768251561784812	-0.06857424778586851	0	0	0	-0.12709397986923995
ENSDARG00000063417	72-96hpf	-0.03596987853192082	-0.22791827417663377	0.10188763102478444	0	0	-0.11567552058735069
ENSDARG00000063626	24-72hpf	0.09719473251384869	0.07819136083873332	0.1894872277903052	0.1412374173137491	0.32046672047750224	1.5268767090684002e-4
ENSDARG00000063626	72-96hpf	-0.06173874699834402	0	0.26977499195149507	0.06788402019715489	0.06313869388764327	4.901195038264563e-4
ENSDARG00000063701	24-72hpf	0.003992050511871666	0.12269321400351248	0.0012446077717929722	0	-0.006380021011955755	-0.06291419190324883
ENSDARG00000063701	72-96hpf	0	0	0.09025337420899866	0	0	-0.026868728244176267
ENSDARG00000063910	24-72hpf	0	-0.06539220100248319	-0.105757293973529	-0.03409334387674363	-0.3233865392128193	0
ENSDARG00000063910	72-96hpf	0	0	-0.24452200225452267	-0.01205768375101521	-0.07758724377379618	0
ENSDARG00000063911	24-72hpf	0	-0.14230921942213892	-0.10612167562596445	-0.04798318938480992	-0.2109100667146376	0
ENSDARG00000063911	72-96hpf	0	0	-0.21291084740944163	-0.016225509463875024	-0.013264299804347424	0
ENSDARG00000063916	24-72hpf	0	0.026783338097833707	-0.0887746739400031	0	-0.09630934993505184	-0.05252558644606332
ENSDARG00000063916	72-96hpf	0.04431554303992808	0.1294152825238892	-0.0010305200888152792	0	0	-0.0029793310570975346
ENSDARG00000067670	24-72hpf	-0.08581701162173394	-0.4694346004233378	-0.1447726670312488	0	-0.03943689763934938	-0.22811608153427568
ENSDARG00000067670	72-96hpf	0	-0.03519122667082896	-0.07274809641722618	0	-0.018884963463078556	-0.15955399649839538
ENSDARG00000067701	24-72hpf	0.07825466616527324	-0.05751591974771974	0.1506438108733909	0.10821235811960736	-0.02014114804672108	0.13782659581863355
ENSDARG00000067701	72-96hpf	0	0	-0.013732249245011471	0.09001313139323525	-0.0881747756528015	0.05646478845577735
ENSDARG00000067711	24-72hpf	-0.15988795426241434	-0.1592834902243501	0	-0.06964859467770422	-0.09657274244874034	0
ENSDARG00000067711	72-96hpf	-0.08790255712193401	-0.006765192516585119	0	-0.03579265894680778	-0.025784764897434836	0
ENSDARG00000067850	24-72hpf	0	-0.008202914473340065	0.053050412313665904	0	-0.40235614332902064	0
ENSDARG00000067850	72-96hpf	0	-0.06075121977436299	0.23956970071216457	0	-0.23620174017628073	0
ENSDARG00000068123	24-72hpf	0	0.11938422597456856	0.05701084425974464	0.11334453642593637	0.02791652105435596	0.15796788543526513
ENSDARG00000068123	72-96hpf	0	0.11863596298970096	0.100532427697246	0.058671123183040574	0	0.07740142472966978
ENSDARG00000068283	24-72hpf	0.05828524209522922	0	0	0.3031095226495924	0	0.2891330562055715
ENSDARG00000068283	72-96hpf	0.12499102751147977	0	0	0.304133602744768	0	0.07270362199921687
ENSDARG00000068288	24-72hpf	0	-0.7779742610703096	0	-0.11060575912359893	-0.1470482692596181	0
ENSDARG00000068288	72-96hpf	0	0	0.043733946820562565	-0.03980994298527026	-0.045478312846582825	0
ENSDARG00000068382	24-72hpf	0	-0.4072927103329836	0.058990229185997424	0.045003493275785886	0	0.20675832475821093
ENSDARG00000068382	72-96hpf	0	0	0.09690211294957525	0.01180881569492894	0	0.1360581604392104
ENSDARG00000068398	24-72hpf	-0.03302922759054824	0.007338708304120901	-0.009575322882587622	0	0	-0.18904590523578998
ENSDARG00000068398	72-96hpf	0.11404686676679592	0	-0.13181326382826192	0	0	-0.07296029284478886
ENSDARG00000068415	24-72hpf	0.015693012533761052	0.07781623945132983	-0.0023409837111697234	0	0	0.1538738161469953
ENSDARG00000068415	72-96hpf	0	0.04424039139746228	-0.21352067157235877	0	0	0.07400843380366225
ENSDARG00000068417	24-72hpf	0.005388122335408226	0.10693707028599729	-0.06994443626969102	-0.058364415821904346	-0.08187582624837644	0
ENSDARG00000068417	72-96hpf	0	0.15361505711964588	-0.002935924597554127	0	-0.04057881434087495	0
ENSDARG00000068484	24-72hpf	0	0	0.12516726233717512	0.10860156773143102	0	0.17433092073016088
ENSDARG00000068484	72-96hpf	-0.04933142369769141	0	0.025119527168494804	0.019596131351278686	0	0.1273548833117457
ENSDARG00000068515	24-72hpf	0	0.12718875814810776	0	0	-0.24567913644074646	0
ENSDARG00000068515	72-96hpf	0	0.1228482675200701	-0.050215203954123135	0	-0.1354748039553683	0
ENSDARG00000068857	24-72hpf	0	0.00993482116855414	-0.04647703887579899	-0.15711855855548545	-0.22140953962652696	-0.28834823686448396
ENSDARG00000068857	72-96hpf	0.03248030880263932	0.06358231192177304	0	-0.009806041337929419	-0.03689065249162658	-0.10056964620829499
ENSDARG00000068883	24-72hpf	-0.009641532872735467	-0.008730011483249962	0.00483528942417685	0.014130005273301504	-0.010715837171651506	0.10552006197734794
ENSDARG00000068883	72-96hpf	-0.0580885958718688	-0.2956477725635336	-0.09161524992607563	0	-0.0010835618100660698	0.05379868386727108
ENSDARG00000068958	24-72hpf	-0.021985048005251782	-0.6070101340880812	0	-0.10406487390195353	-0.06552044086646344	0
ENSDARG00000068958	72-96hpf	0.14901771301078082	0.06507959041259805	0	-0.3364744831199598	-5.235053070655257e-4	0
ENSDARG00000069038	24-72hpf	0.17495644552700093	0.0214421532760167	-0.0073398781458035535	0	-0.03309007457757378	-0.02985486469033915
ENSDARG00000069038	72-96hpf	0.009084578628380144	0.146490439587187	-0.6951988400641339	0	0	0.050929009536430585
ENSDARG00000069099	24-72hpf	-0.2047119818917036	-0.2644821739010201	0	0	0	0.11206404838067326
ENSDARG00000069099	72-96hpf	-0.12825389307813648	-0.35057418732582296	-0.0632376259592554	0	0	0.03417504103589714
ENSDARG00000069101	24-72hpf	4.430338741654272e-4	-0.08719923996955437	0.02148573972364104	0	0.09556261177924698	-0.05678828556864269
ENSDARG00000069101	72-96hpf	0	-0.004972622074159483	-0.16748077170167527	0	0	-0.08766219246658424
ENSDARG00000069244	24-72hpf	-0.01623403833042838	-0.48597164154449674	0.469481439349436	0.490473695279087	0	0.17066696334693685
ENSDARG00000069244	72-96hpf	0	-0.019008932815891794	0.11017794517344047	0.18709085433130315	0	0.010273333614807235
ENSDARG00000069264	24-72hpf	-0.13478907516376248	-0.08577488064644437	-0.08240495507753824	0.010895458624705683	-0.2786379746969244	-0.046078890862789164
ENSDARG00000069264	72-96hpf	0	0	-0.026120604531709	-0.02434323411176223	-0.29904828206504147	-0.12841247245443504
ENSDARG00000069282	24-72hpf	0.1054783048221296	0	0.4154988646031198	0.010400749937250582	-0.038340816683883436	0.1899801233136018
ENSDARG00000069282	72-96hpf	0.17519394606685393	0	0.36730563478925965	0	-0.17215531629093425	0.11184700505801608
ENSDARG00000069375	24-72hpf	0	-0.02980949820186598	0.35969394275779637	0.039171690135218894	0.22003340464028087	0.0047653258551685045
ENSDARG00000069375	72-96hpf	0	-0.052830306798825194	0.3225962098049422	0.023843295249149018	0.13539705519225612	0
ENSDARG00000069388	24-72hpf	7.962841487821665e-4	-0.05991244875505881	3.6900248605755884e-4	0	0.0238358872260943	0.09840599367168225
ENSDARG00000069388	72-96hpf	0.1810879864521432	0	0.2690818857211256	0	0	0.030216434476094598
ENSDARG00000069415	24-72hpf	0	0.011973114041337052	-0.0044404672386100935	0	-0.07897719662745985	0.003664781311694319
ENSDARG00000069415	72-96hpf	0.06322890365922813	0.3207783544006292	-0.3513237505979698	0	-0.12034220836387893	-0.07001307967683922
ENSDARG00000069459	24-72hpf	0.08362702854631389	0.16773581366572882	0	0.09654740407279674	0	0.058669013111160746
ENSDARG00000069459	72-96hpf	0	0	0	0.022449879326678412	0	0.0012944268666808404
ENSDARG00000069543	24-72hpf	0	-0.15235732257835313	0.10596174583923439	0	0	0.1315038835212001
ENSDARG00000069543	72-96hpf	0	0	0.049220832610703015	0	0	0.03829998537391313
ENSDARG00000069737	24-72hpf	-0.04280519857767153	-0.26318877724448714	-0.0019115794119411783	0.0018356214969067572	-0.15167449598099467	0
ENSDARG00000069737	72-96hpf	0	0	-0.2762337934936306	0	-0.08654127266332001	0
ENSDARG00000069961	24-72hpf	0.04553908336173026	0.18144640537897702	0.759346171703926	0.31203362243727223	0.5549482965303799	0
ENSDARG00000069961	72-96hpf	0.5269828914956142	0	0.8422694492599684	0.0075770950347332855	0.015553977458595472	0
ENSDARG00000070012	24-72hpf	0.059477494844790674	0.25764258915876953	0.41057986603140045	0.2820153395741155	0.8406484335985988	0.10505485232903247
ENSDARG00000070012	72-96hpf	0.10258970305796754	0.01956597019581915	0.4136429716132258	0.052845231068835756	0.17112761598377657	0.01573829990395489
ENSDARG00000070040	24-72hpf	7.476574482647571e-4	0.05498712662302483	0.022588104845911294	0	0	0.0729606699188675
ENSDARG00000070040	72-96hpf	0.04264394115827976	0	0.1308354067174967	0	0.0057488029743173845	0.13542293501790217
ENSDARG00000070318	24-72hpf	0.04736343360382309	0.11180533583968152	-0.01744663238952624	-0.2174173347202068	-0.23977413939265393	-0.025309430017154095
ENSDARG00000070318	72-96hpf	0.005003216770953206	0.14812029972826765	-0.006585937971872607	-0.213002086833995	-0.2241826337154191	-0.019355264190683213
ENSDARG00000070331	24-72hpf	-0.5125114471807245	-0.7374354532111475	-0.2257422231963645	-0.06830477012038708	-0.008605341293318794	-0.06535296070516819
ENSDARG00000070331	72-96hpf	-0.4283466587871532	-0.0807365166456407	-0.04576212655883862	0	0	-0.06807116380084863
ENSDARG00000070360	24-72hpf	-0.0020179336271866567	-0.06673932143308861	0.023144050021614803	0	-0.04873155071239914	0
ENSDARG00000070360	72-96hpf	-0.005767830484330358	-0.24782551858329796	0.09566781224443878	0	0	0
ENSDARG00000070425	24-72hpf	0	-0.24141356751655074	-0.051142564220072705	-0.03612611884502231	-0.027224598979254902	0.07711064939561632
ENSDARG00000070425	72-96hpf	0	-0.08143869173926502	0	0	0	0.048203789559900206
ENSDARG00000070454	24-72hpf	0	0.045318011910431874	0	0	-0.011933294889603523	-0.008060215921455898
ENSDARG00000070454	72-96hpf	0	0.07108083510033573	0.0842808902093397	0	0.050807330141609514	0
ENSDARG00000070467	24-72hpf	0	0.3125989990121301	0.6308789092570126	0.4320824908102022	0	0.9246925591984434
ENSDARG00000070467	72-96hpf	0	0	-0.2893377599574042	0.06911899499178764	0	0.39584659767893543
ENSDARG00000070507	24-72hpf	-0.028809138978514226	-0.12182869949382198	-0.1334255756081864	-0.14872267841942774	-0.17539699873989473	-0.10638867498886885
ENSDARG00000070507	72-96hpf	0	0	-0.06455309518466715	-0.012406521858949486	-0.024735492795401128	-0.011284832344543569
ENSDARG00000070538	24-72hpf	0	-0.08993277741693047	0.026484975927644615	0	-0.050037038262400337	0
ENSDARG00000070538	72-96hpf	0	0	-0.052593196825686035	0	0	0
ENSDARG00000070571	24-72hpf	-9.715424004657254e-4	-0.12294254541334695	0.057347207680907224	0	-0.052021169541131326	-0.004467194817022352
ENSDARG00000070571	72-96hpf	0	0	0.25860675355928786	0	-0.025873046297246197	-0.023275147656149523
ENSDARG00000070617	24-72hpf	0.06201729706412731	8.356257512094495e-4	-0.043903490427298186	-6.839403742553745e-4	-0.05965959851851708	-0.006229077038094189
ENSDARG00000070617	72-96hpf	0	0	-0.09300941318334481	-0.02121850815190879	-0.16844196990112867	0
ENSDARG00000070669	24-72hpf	0	-1.0934464996909217	0.32663553946633783	0.2551079856874456	0.34468253187204545	0.011990988819065022
ENSDARG00000070669	72-96hpf	0	0.2664362076889247	0.08972848958101189	0.0633990399270523	0.004944376883875605	0
ENSDARG00000070677	24-72hpf	0.02497879705422782	0.0038911064302816355	-0.019106314873226126	0	-0.08101763974900762	0
ENSDARG00000070677	72-96hpf	-0.06196103021366942	-0.14793464056111807	-0.2624311356330797	0	-0.02800242175462357	0
ENSDARG00000070721	24-72hpf	0.0030729785953680323	0.11192080148171941	0.06806529613437634	0	0.10792223179676944	0.007586351478868944
ENSDARG00000070721	72-96hpf	0	0	0.017096671365964836	0	0.02690248993060493	-0.001591201039145879
ENSDARG00000070787	24-72hpf	0.031149535190238217	0.01342747903667673	0	-2.7246149148545373e-4	-0.1404370478577595	-0.00778521283888928
ENSDARG00000070787	72-96hpf	0	0.07757370379737945	0.11661155346813563	0	-0.035284377148136974	0
ENSDARG00000070892	24-72hpf	0	0.2889367003094448	0.5857813896368529	0.032383357002003565	0	0.22988659924340177
ENSDARG00000070892	72-96hpf	0	0.292536305614622	0.23766983110593262	0	0	0.09524026968282084
ENSDARG00000071005	24-72hpf	-0.06470946119220383	-0.0793029910363869	0.05269532690236083	0	0	0.14478283018211863
ENSDARG00000071005	72-96hpf	0	0	0.19743496880831798	0	0	0.12306879664298247
ENSDARG00000071213	24-72hpf	-0.16110515045481022	-0.3862107510438516	0	-0.26873905530654074	-0.08570296440772623	0
ENSDARG00000071213	72-96hpf	0	-0.008195112069307415	0	-0.27440056337992436	-0.08858532931148587	0
ENSDARG00000071250	24-72hpf	0.07191084817253979	0.09664206821054064	0.037416264815920405	0	0	0.054383816555705705
ENSDARG00000071250	72-96hpf	0	0.009811428971224905	0.07315041297403167	0	0.001794132817472043	0.0743201504051373
ENSDARG00000071251	24-72hpf	-0.27868654698990986	-1.0047985410383422	0	-0.026837273248678187	0	0.18009256176334285
ENSDARG00000071251	72-96hpf	0	0	-0.3088867803270055	0	-0.002515150517486323	0.07730768063175032
ENSDARG00000071355	24-72hpf	0.1435976657774483	0.1796770316114672	0	-0.17582247619559915	-1.0759855577112516	0
ENSDARG00000071355	72-96hpf	0	0	0	-0.06998498789608691	-0.4848995001218763	0
ENSDARG00000071475	24-72hpf	-0.0017449280786350717	-0.16679474785682405	-0.03290148122358354	-0.043787309735598814	0	0.002114432104536193
ENSDARG00000071475	72-96hpf	0	-4.2077091607317006e-4	-0.06870080650604607	-0.0018286119928733757	0.07008895762732777	0
ENSDARG00000071626	24-72hpf	0.25680753620119334	0.4089659772968853	0.012524525162858915	0.2210584241117998	0	0.34207702306883103
ENSDARG00000071626	72-96hpf	0.48122137183444996	0.4980552935657549	0	0.0675367877098181	0	0.11806344741079643
ENSDARG00000073756	24-72hpf	0	0.00308062792081511	0.012756474765604285	0	0	-0.11079984283305608
ENSDARG00000073756	72-96hpf	0	0.06785143290597413	0.07511257131308656	0	0	-0.08344871613448768
ENSDARG00000073808	24-72hpf	0.22763680365679526	0.08952413705196002	-6.85044118268387e-5	0	0	-0.19327773855278516
ENSDARG00000073808	72-96hpf	0.06376936065565073	0.018225035528105206	-0.055422761592752307	0	0	-0.07011784060979691
ENSDARG00000073824	24-72hpf	0	-0.1787233005338559	-0.06120110500872441	0	-0.2318944393336061	-0.29186009970763593
ENSDARG00000073824	72-96hpf	0	0	-0.20321703264266977	0	-0.06701178470659457	-0.0917073709828341
ENSDARG00000073883	24-72hpf	-0.02013552721425236	-0.15143326781645863	0	0	0	-0.11808871918050703
ENSDARG00000073883	72-96hpf	0	-0.005171969707348899	-0.07341740798443246	0	0	-0.07241921703343877
ENSDARG00000073900	24-72hpf	0.0661370008343778	0.0038624433193310643	0.007064971595114166	0	0.1777303647505752	0.3298936493556573
ENSDARG00000073900	72-96hpf	0.05474627379794297	0	0.6632526894619326	0	0.17687181754309209	0.1630349641522583
ENSDARG00000073957	24-72hpf	0.027130932269392435	0.19803929291466596	0	0	-0.07253111421534376	0
ENSDARG00000073957	72-96hpf	0	0	0.048122804769442855	0	-6.521107626610495e-4	0.007394848991247815
ENSDARG00000074169	24-72hpf	0.05415604266416738	-0.09831900449074187	-0.18531649071584838	-0.06539957980399544	0	-0.14661246842896422
ENSDARG00000074169	72-96hpf	0.15472615591353633	0	-0.2834118080444464	-0.0034533501307230786	0	-0.08406238648328852
ENSDARG00000074221	24-72hpf	0.2052692442697157	0	-0.06353336612690216	-0.07487785576107925	-0.17428674760599663	0
ENSDARG00000074221	72-96hpf	0	0	-0.4831381223065145	-0.06535159192212016	-0.18029339802369035	0
ENSDARG00000074246	24-72hpf	0	-0.0017491916482302151	-0.0024820301200602557	0	-0.05734386436525449	0
ENSDARG00000074246	72-96hpf	0	-0.062081449768485036	-0.057752814842887946	0	-0.003232728502767807	0
ENSDARG00000074378	24-72hpf	0.05598367290404462	0.055001474365185654	1.1707015369970597	0.11086819848640969	0	0.7734856452933597
ENSDARG00000074378	72-96hpf	1.2317701768938022e-5	0	2.0612555165010993	0.005441310073271772	0	0.37368598442663475
ENSDARG00000074414	24-72hpf	0.013273322593035937	0.21598678526948925	0.3205666078487591	0	0.2310936638093893	-0.24134624779536948
ENSDARG00000074414	72-96hpf	0.011133280870658109	0.26399326205325735	0.018200388492053823	0	0.017633807836108722	-0.28951249005838103
ENSDARG00000074563	24-72hpf	-0.03777781131123077	-0.326161913305188	-0.09446416978448219	0	0	-0.23472189183944728
ENSDARG00000074563	72-96hpf	-0.18827788970421092	0	-0.3627502002451844	0	0	-0.16001137782546643
ENSDARG00000074635	24-72hpf	-0.19015718543698906	-0.19640294911537481	-0.006376449846894332	0	0	-0.20560221770612275
ENSDARG00000074635	72-96hpf	0	0	0.08933055053749232	0	0	-0.08467366380499423
ENSDARG00000074640	24-72hpf	-0.012621210437108813	-0.2976436017655359	-0.023447056235808516	-0.2399964204513501	-0.38664763320010687	0
ENSDARG00000074640	72-96hpf	0	0.004123459917175142	-0.2665851882242588	-0.15565533685320104	-0.3321817042199679	0
ENSDARG00000074696	24-72hpf	-0.09134661294566519	-0.40717952816018926	0.4802656631070398	0	0.020966618802989723	0.7159004706944108
ENSDARG00000074696	72-96hpf	0	0	0.16521254318359532	0	0	0.4145106629675912
ENSDARG00000074728	24-72hpf	-0.07149296744671871	-1.3648639638902127	-0.1667840115339911	-0.10361832227515505	0	-0.20482480240287418
ENSDARG00000074728	72-96hpf	-0.17958693273949747	0.03924770196413812	-0.04218716235329426	-0.005163846089554513	0	-0.03108886323544809
ENSDARG00000074812	24-72hpf	-0.09650191065301354	-0.35737280371276964	0	0	0.019565096196115423	-0.08775789451426605
ENSDARG00000074812	72-96hpf	0.04513216447579944	-0.0878180558549428	-0.07331871165391614	0	7.724545411934119e-4	-0.06414065376155004
ENSDARG00000074819	24-72hpf	-0.4024315299459417	-0.23458689154365206	-0.26502806852873145	-0.22263181644240437	-0.14756828635552177	0
ENSDARG00000074819	72-96hpf	-0.1962011301594704	-0.07086590744188116	-0.3109893645095791	-0.28993007987174124	-0.223932970716512	0
ENSDARG00000074820	24-72hpf	0.08600311128758055	1.6980805477611127e-4	-0.0820896549563732	-0.008257753875602578	-0.05635343583280984	-0.04384951988650815
ENSDARG00000074820	72-96hpf	0.06035733795248887	0	-0.1514087920818623	0	0	0
ENSDARG00000074860	24-72hpf	-0.08143822252286836	-0.30307293799998997	-0.05967737852021348	0	0	-0.07683638723395077
ENSDARG00000074860	72-96hpf	-0.010383045177764198	0	-0.42562185624644	0	0	-0.03864216059678677
ENSDARG00000074889	24-72hpf	-0.011857713775367514	-0.0499497735056603	0.038478953095626725	0	-0.024084141243667343	0.049696699435044935
ENSDARG00000074889	72-96hpf	0	0	0.2120117052823307	0	0	0.0316392647276586
ENSDARG00000074897	24-72hpf	0	-0.26355603966105534	0.0030928411069842125	0	-0.18057999976494915	0.010939027214056202
ENSDARG00000074897	72-96hpf	0	0	-0.22441016492059643	0	-0.08054885481466698	-0.010298917450273355
ENSDARG00000074903	24-72hpf	0	0.053091693340985166	-0.09810699934585283	0	0	-0.13681538771740032
ENSDARG00000074903	72-96hpf	0	0.012099232473687285	-0.05881389240695279	0	0	-0.052276843387628086
ENSDARG00000074910	24-72hpf	-0.011814555178176782	-0.2718860148056034	-1.1667705343761961e-4	0	0	-0.078819724232743
ENSDARG00000074910	72-96hpf	-0.00666940563867681	0	0.06019765723466614	0	0	-0.01218963636229712
ENSDARG00000074915	24-72hpf	0.008751866947932356	0.005269400379789248	-0.012201886423899523	0	-0.025934291189644472	0.0016379165877325789
ENSDARG00000074915	72-96hpf	0.07181714909702482	0.03028166988092097	0.09083689714539804	0.002627010015821758	0.12105415867524151	0.05459273860718653
ENSDARG00000075045	24-72hpf	-0.08400452567341798	-0.41205493491023854	1.0543657967601834	0.7254196052233053	-0.003821022167645191	0.31297998586810033
ENSDARG00000075045	72-96hpf	0.7436098330489364	0.37797132327843447	1.6977278463890215	0.2796886506612823	-0.014026838218851779	0.1243824715347941
ENSDARG00000075048	24-72hpf	0.06723525053954528	0.14456598998986803	0.007455486678667037	0	0	-0.06312241120143339
ENSDARG00000075048	72-96hpf	0	0.1521647628467567	-0.09610361919173639	0.00562069152252651	0	-0.025573307160740726
ENSDARG00000075054	24-72hpf	0.2515294803434072	0.09929431427616268	-0.10697353720559548	0	0	-0.26576427627629745
ENSDARG00000075054	72-96hpf	-0.01983055425535458	0	-0.09986870024778276	0	0	-0.05615928678171885
ENSDARG00000075121	24-72hpf	0	0.06679583198498375	0.25965947418318636	0	0	0.39814120827704086
ENSDARG00000075121	72-96hpf	0	0.06318940226759413	0.7884983885569669	0	0	0.158240427321264
ENSDARG00000075143	24-72hpf	0.04510524257367641	0.0823726036051795	-0.013423503720501535	0	0	0.06839420074724128
ENSDARG00000075143	72-96hpf	0	0	-0.08091836769056308	0	0	0.03038745032846366
ENSDARG00000075170	24-72hpf	-0.011766115631188888	-0.30514100520602583	0	0	-0.021496405471818927	-0.4739629982560084
ENSDARG00000075170	72-96hpf	0	-9.311345072532136e-4	-0.17221079609675563	0	-0.046319233258997096	-0.3255547135221066
ENSDARG00000075505	24-72hpf	0	0.018581454700399947	0.0358932123481801	0.11610468054941239	0.19800554475757232	0
ENSDARG00000075505	72-96hpf	0	0.06753290970290411	-1.3165071372108684e-4	0.005654930296748815	0.00438749235306673	0
ENSDARG00000075612	24-72hpf	0.010974469784821665	0.004091915646941537	-0.010634160545869248	0	0	-0.10711101775470427
ENSDARG00000075612	72-96hpf	0.09331492192677543	0.032365954926644985	-0.1403363484181311	0	0	-0.07349065213567159
ENSDARG00000075748	24-72hpf	0.08179872276653868	0.07271722376681983	0	0.01852347552643786	0.05094643061393369	0
ENSDARG00000075748	72-96hpf	0	0	0.10393526392262181	0	0	0
ENSDARG00000075766	24-72hpf	-0.28480123664427465	-0.35955954226167125	-0.003046265623718347	0	-0.39940747357582185	0
ENSDARG00000075766	72-96hpf	0	0	-0.15415444397000613	0	-0.2977350099482194	0
ENSDARG00000075802	24-72hpf	0	0.1566492079730764	0.058260668314075524	0	0.07848334230410221	0.009456566895079184
ENSDARG00000075802	72-96hpf	0	0	0	0	0	0
ENSDARG00000075829	24-72hpf	0.010693522782814264	0	-0.05119290156364762	-0.23410015957090222	-0.42248011701881993	-0.01077439219994315
ENSDARG00000075829	72-96hpf	0.16276698103962897	0	-4.016255972639744e-4	-0.008530231407168768	-0.1763571057160628	0
ENSDARG00000076041	24-72hpf	0	0.09653954094405057	0	0.026494202006448267	0.2917968852785876	0
ENSDARG00000076041	72-96hpf	0	0.11606186015811742	0.04453049619536798	0.12437981709190038	0.18414945491795645	0.011456819226445836
ENSDARG00000076144	24-72hpf	-0.006581140978301214	-0.0664804762823889	0.04293482412474381	0	-0.002023944800941503	-0.1859802077545066
ENSDARG00000076144	72-96hpf	0	0	0.3835266637801116	0	0	-0.03972937134019821
ENSDARG00000076179	24-72hpf	0	-0.2031844987661757	0	-0.167266168787816	-0.06815133410191748	0
ENSDARG00000076179	72-96hpf	0	0	0.007848855488491452	-0.05869389113742752	-0.04327601854704951	0
ENSDARG00000076189	24-72hpf	0	-0.43884930030706054	0.04229213712208415	0	0	0.09199611631220912
ENSDARG00000076189	72-96hpf	0	0	0.24565293820854642	0	0	0.013947506111456629
ENSDARG00000076294	24-72hpf	0	0.09574590184657648	-0.004428712349585548	0	0	-0.15623594571103278
ENSDARG00000076294	72-96hpf	0	0	0.07618807972127269	0	0	-0.012635578000559276
ENSDARG00000076364	24-72hpf	-0.016748455378464068	-0.0501322339405057	0.0024886865484440605	0	-0.0023248704470115616	-0.06726032318520496
ENSDARG00000076364	72-96hpf	0	0	-0.06485474157659725	0	-0.021056431284938202	-0.05307509656205207
ENSDARG00000076371	24-72hpf	0.06068945520992482	0.03929351287697806	-0.02270180393854343	0	-0.020545247238098117	-0.06783684254813732
ENSDARG00000076371	72-96hpf	6.991560716038412e-4	0	-0.05438221455043349	0	-0.07324344829166927	0
ENSDARG00000076411	24-72hpf	-0.02100757851079239	-0.076006226983956	0.047204603198234385	0	0.0012875354924290106	-0.03290506968407203
ENSDARG00000076411	72-96hpf	-0.011917776749152868	-0.031480166248438725	0.1908006073273367	0	0	-0.06530240930107804
ENSDARG00000076414	24-72hpf	0	0.17635950550572516	-0.10749146426374553	-0.028016455066802733	0	-0.2824867974247369
ENSDARG00000076414	72-96hpf	0	0	-0.5312401528398075	0	0	-0.16375478386661635
ENSDARG00000076419	24-72hpf	0	-0.12107232304905234	0.03299179035826912	0	0.014966642769796925	0.120952995529159
ENSDARG00000076419	72-96hpf	0	0	0.11340102768103637	0	0.06114813441835015	0.19747587996547245
ENSDARG00000076533	24-72hpf	0	0.17642595023408528	0	0.0011883698157207658	0.10716292406740668	-0.005963289487716844
ENSDARG00000076533	72-96hpf	0	0	0	0.09997067668160875	0.1894144898265949	0
ENSDARG00000076718	24-72hpf	-0.018683212795079573	0.007205432554843565	-0.09120653869840342	0	0	-0.09098276010877863
ENSDARG00000076718	72-96hpf	-0.1330144316844864	-0.04616041956268102	-0.013325715606132243	0	0	-0.018309754378176304
ENSDARG00000076748	24-72hpf	0	-0.17851987779708473	0.06048578814147529	0	0.0595408622478923	-0.45957671980262593
ENSDARG00000076748	72-96hpf	-0.0027891967727520484	-0.013734667354894517	0	0	0	-0.35220253835569265
ENSDARG00000076773	24-72hpf	0.05276740959224958	0.31652040137617093	0.15767414606145297	0	1.91182550814598	0
ENSDARG00000076773	72-96hpf	0	0	0.17913739737042791	0	1.0884323628834074	0
ENSDARG00000076991	24-72hpf	0	0	-0.558079690654456	-0.24824389519811105	0	-0.385928994811618
ENSDARG00000076991	72-96hpf	-0.15556404249114705	0	-0.30477704580069254	-0.016429909630197654	0	-0.2256487389459333
ENSDARG00000077095	24-72hpf	-8.972367405143465e-4	-0.12200119109922422	0.13441152475596801	0	0.05839954884000864	0
ENSDARG00000077095	72-96hpf	-0.04407325782554509	-0.058491165279180406	0.057887277788243575	0	0	0
ENSDARG00000077468	24-72hpf	0	-0.1940108891016937	0	0	-0.3224916303738473	0
ENSDARG00000077468	72-96hpf	0	0	-0.061150921714861584	0	-0.26464330269465897	0
ENSDARG00000077633	24-72hpf	0	-0.0520866418098914	0.09650616431741227	0	0.08604869411384822	0
ENSDARG00000077633	72-96hpf	0	0	0	0	0	0
ENSDARG00000077691	24-72hpf	0	0.23320335938786207	0.25898925028210684	0.22298432297335172	0	0.10357420643936807
ENSDARG00000077691	72-96hpf	0	0	0.06556897441967512	0.022577910191273542	0	0.07326937114628627
ENSDARG00000077785	24-72hpf	0.013159573225712706	0.0764710204603513	0.06378374691262861	0.1370781528815292	0.2565616944841214	0
ENSDARG00000077785	72-96hpf	0.18870926925543519	-0.005849590703666052	0.1009511873517624	0.0537105953751705	0.06871878042773731	0
ENSDARG00000077878	24-72hpf	0	0.25496749181661854	0.0724885995334495	0.09863752984954893	0.07256477464854258	0
ENSDARG00000077878	72-96hpf	0	0	0	0.021167155094167184	0	0
ENSDARG00000077897	24-72hpf	0	0.08377894935218484	0.006378560616797743	0	-0.05040989741472519	0
ENSDARG00000077897	72-96hpf	0	0.05375465891201592	0.3300496456958108	0	0	0
ENSDARG00000077960	24-72hpf	0.069908267196942	0.07908956849208862	0.06784939894109972	0	-0.08109461890358047	0.002073351807104996
ENSDARG00000077960	72-96hpf	0.04351743752059826	-0.2274465744089	0	0	0	0.002523824839290503
ENSDARG00000077982	24-72hpf	-0.021365130926979666	-0.12535765118409503	0.006981584092278401	0	-0.07458594269652907	0.08472324821287351
ENSDARG00000077982	72-96hpf	0	-0.038483299149587154	0.2536691372731876	0	-0.10826340749928871	0.03789485099246499
ENSDARG00000077996	24-72hpf	0.09345301947781567	0	0.10020851270707955	0.19042949812009544	0.2421925179989108	-0.035000339220134326
ENSDARG00000077996	72-96hpf	0	0	-0.010774080561914404	0.022050307309460202	0.025232284901753763	-0.03039518344449904
ENSDARG00000078114	24-72hpf	0.03962594569716648	0.05313318493361388	0.07485666960706731	7.744741229398156e-4	-0.10852987760870769	0
ENSDARG00000078114	72-96hpf	0	0.08004117722845622	0.2555785778940061	0	-0.07073206131664415	0
ENSDARG00000078132	24-72hpf	0.0441561963294404	0.19745708555550073	0	0.01207054896520354	0.7662146212282006	0.33281608411330627
ENSDARG00000078132	72-96hpf	-0.2085961598026083	0	-0.07225549136131512	0	0.35202400441480464	0.15310306164343018
ENSDARG00000078220	24-72hpf	0	-0.2504077835952843	-0.3212700258668577	-0.21366838582269568	-0.06200105263340412	-0.27432200554683445
ENSDARG00000078220	72-96hpf	0	0	-0.0728513588327255	0	0	-0.10515559568323413
ENSDARG00000078328	24-72hpf	-0.02524227784405828	-0.12656137984065238	-0.04660324894642155	0	0	0.06705759309404963
ENSDARG00000078328	72-96hpf	0	-0.24153477665349088	-0.1663345119064382	0	0	0.03182650064111802
ENSDARG00000078388	24-72hpf	-0.0022995822838697754	0.26742989308387716	-0.04390442213057113	0	0	-0.16131302686643614
ENSDARG00000078388	72-96hpf	-0.004982173602617072	0.06788968714130388	-0.10940187168900066	0	0	-0.08538418995840762
ENSDARG00000078475	24-72hpf	0	0.04845960067409075	-0.082763206073509	0	0	-0.3602073654017822
ENSDARG00000078475	72-96hpf	0	0	-0.16285939765467966	0	0	-0.14651039830143822
ENSDARG00000078479	24-72hpf	0	-0.7367265427427283	-0.036609504453056906	-0.292736791514792	0	-0.28045986850004695
ENSDARG00000078479	72-96hpf	0	0	0	-0.07646187143189496	0	-0.1601905646476627
ENSDARG00000078518	24-72hpf	-0.12221083243295454	-0.10856868665629774	0.06688931811664027	0.00969105093451213	0.00676353522598194	0.17388339283530674
ENSDARG00000078518	72-96hpf	0.03791730782369479	-0.03815559813652857	0.23890231684350363	0	0	0.08384629674435683
ENSDARG00000078600	24-72hpf	0.08678534875390534	0.03708685692699682	0.002090253256671968	0	0	-0.056003599253609426
ENSDARG00000078600	72-96hpf	0.08255741411783497	0.005858743702480267	0.10045466605043714	0	0	-2.999150917642821e-4
ENSDARG00000078619	24-72hpf	-0.09386402019634561	0	0	-0.12559735367375346	-0.0998791637460507	0
ENSDARG00000078619	72-96hpf	-0.15596686912236343	0	0	-0.025162679947435262	0	0
ENSDARG00000078647	24-72hpf	0.06658491315582697	-0.226056166253254	0.03324701487263602	0	0.021247595884116496	0.2343997055833076
ENSDARG00000078647	72-96hpf	0	0	-1.1120189654088386	0	0	0.10762259277417319
ENSDARG00000078659	24-72hpf	0.058544597319040735	0	0	0	0.0010311432302973933	0.15806309472734179
ENSDARG00000078659	72-96hpf	0	0	0.15695384869544418	0	0	0.0773527831510455
ENSDARG00000078749	24-72hpf	-3.7135532143957783e-4	-0.28030699959266764	0	0.18617453500595268	0.4320254581048815	0
ENSDARG00000078749	72-96hpf	0	0	0	0.06479476153970136	0.15499203562734767	0
ENSDARG00000078754	24-72hpf	0	0.07107631131483337	-0.09688455220709959	-0.1918712061769697	-0.06524351249739486	-0.001701371182997021
ENSDARG00000078754	72-96hpf	0	0	-0.10850542588362933	-0.1586133361962983	-0.046537099718270185	0
ENSDARG00000078775	24-72hpf	0	-0.06284999182165893	0.3711731490635712	0.010496132259909861	0.6718798074841074	0.042787125788240725
ENSDARG00000078775	72-96hpf	0	0	0.03884441704953975	0.07012698780551128	0.47186716123908995	-0.011667162436723078
ENSDARG00000079074	24-72hpf	0.04371851599111904	0.11594298452376829	0	0	0	-0.35340606470385133
ENSDARG00000079074	72-96hpf	-0.010843191758790558	0	-0.23404930049603748	0	0	-0.23251690281629633
ENSDARG00000079280	24-72hpf	0.040405583929895995	0.16934213133554213	-0.02559623183378027	0	-0.30975840640822805	0
ENSDARG00000079280	72-96hpf	-0.027131845949240948	0	-0.15898651740178796	0	-0.15356631550089248	0
ENSDARG00000079347	24-72hpf	0	-0.04838893675838272	0.3024373897709101	0.2241329660722665	9.787164856707845e-4	0.12222770829616404
ENSDARG00000079347	72-96hpf	0	0	0.12239400204320183	0.03370031275278205	-0.05689429687072813	0.11217513839501869
ENSDARG00000079372	24-72hpf	-0.09980357154208615	-0.101198886194603	0	0	0	-0.3199517602487125
ENSDARG00000079372	72-96hpf	0	0	0.08623080473071444	0	0	-0.18443560216833554
ENSDARG00000079376	24-72hpf	-0.16136055888479053	-0.03919274503791834	0	0	0	0
ENSDARG00000079376	72-96hpf	-0.5308223604607278	-0.5777939895257936	0.2275856855049716	0	0.3606859771778368	0
ENSDARG00000079414	24-72hpf	0	-0.21844020876328796	0.04187146415976451	0	0.01176625664325476	-0.2897980584892692
ENSDARG00000079414	72-96hpf	0	0	-0.32581746326788485	0	0	-0.267396088309485
ENSDARG00000079549	24-72hpf	0.1339916555743708	0.12366988515325117	-0.08648737416842775	0	0	-0.14737182583831618
ENSDARG00000079549	72-96hpf	0	0	-6.0361525550641506e-5	0	0	-0.03910812954202681
ENSDARG00000079572	24-72hpf	0	0.07344158343003233	0	0	0	-0.21796539299921228
ENSDARG00000079572	72-96hpf	0	0	-0.06947240437936157	0	0	-0.1318890811482046
ENSDARG00000079765	24-72hpf	0.13667103096247607	0.041752784122196705	-0.018320985655398737	0	0	-0.06161610484209215
ENSDARG00000079765	72-96hpf	0.0872713965442873	0	0.5968897431629065	0	0	0
ENSDARG00000079781	24-72hpf	-0.04816618349184342	0	0	0.2358839074181082	0.2128514433836349	0
ENSDARG00000079781	72-96hpf	0	0	-0.05871347990691159	0.14738463285697675	0.10578331180114742	0
ENSDARG00000079891	24-72hpf	-0.060843370069130695	-0.15717894308958757	0.00873925302076402	0	0	-0.15953642057904213
ENSDARG00000079891	72-96hpf	0	-0.10012256358772202	-0.09689126126046528	0	0	-0.11775297671202013
ENSDARG00000079931	24-72hpf	0	-0.36142394201627787	0	0	0	-0.06459341286937506
ENSDARG00000079931	72-96hpf	0	0	-0.05311851164445049	0	0	-0.05065404672252957
ENSDARG00000079946	24-72hpf	0.01030881747455971	0	1.400979057239579	0.9283681676436228	-0.23259215171453146	0
ENSDARG00000079946	72-96hpf	-0.06742352487220656	-0.03483160818913516	1.2190674841619662	0.49178021742194883	-0.2557240186863023	0
ENSDARG00000080015	24-72hpf	-0.012980984951460573	-0.9337836953840026	0	0	-0.026868868746865296	0
ENSDARG00000080015	72-96hpf	-0.002869670763670562	-9.463930744075725e-4	-0.1334044754856369	0	-0.055427231764767666	0
ENSDARG00000080021	24-72hpf	-0.0019857728574986153	0.051743629463939636	-0.0639772162267684	0	0	-0.31109342690556807
ENSDARG00000080021	72-96hpf	0	0.0206364748075717	-0.31618146931023855	0	0	-0.1295288453366589
ENSDARG00000083046	24-72hpf	-0.00625058016093347	-0.001914649087828667	-0.0362876588734006	0.05338625907471218	0.02043690370302239	0.12879487254142089
ENSDARG00000083046	72-96hpf	-0.05033706266433676	-0.020492325389004886	-0.04196965969130703	0	0	0.05064341474380407
ENSDARG00000083519	24-72hpf	0	-0.16075153421070257	0	0.11288138061294359	0.09869603096407892	0
ENSDARG00000083519	72-96hpf	0	-0.1538056359875913	0	0	0	0
ENSDARG00000086228	24-72hpf	9.772895167436582e-4	0	0	0.07313377193089284	0	0.07302427792438353
ENSDARG00000086228	72-96hpf	0.08355186917176423	0	0	0.015718313389674495	0	0.02397771600052109
ENSDARG00000086248	24-72hpf	-0.037687263858999856	-0.3422417632004233	-0.011350459083965469	0	-0.2772412433581846	-0.16800434162791025
ENSDARG00000086248	72-96hpf	0	0	0.7723550998603343	0.024755487360170744	-0.255355712200172	0
ENSDARG00000086272	24-72hpf	-0.06412735023308117	-0.005501102575863675	0	0.0655662835725869	-0.21030972387421318	0.007973870036231968
ENSDARG00000086272	72-96hpf	0	0	0	0	-0.1304876335254384	0
ENSDARG00000086647	24-72hpf	0.055609296858836275	0.4700247507089951	1.0798504184329263	0.5189999827883165	0.009629080911417653	0.3822028380857086
ENSDARG00000086647	72-96hpf	0.5643040793540641	0.04066564277202017	1.5397425763931638	0.30756070996183166	4.1553723422379715e-4	0.2750941921633555
ENSDARG00000086790	24-72hpf	0	-0.09005299304095847	0.1087689469339694	0.18884667972966557	0.06107008115339818	0.012023153004489612
ENSDARG00000086790	72-96hpf	0	0	-0.019523764338218532	0.08951377646387608	0.0266423010946801	0
ENSDARG00000086805	24-72hpf	-0.23865981098712444	-0.4678839912695256	0.11871657249422207	0.039762494178632875	0.0018168113911188881	0.10303147230648346
ENSDARG00000086805	72-96hpf	0	0	0.005449628575445589	0	0	0.004724247513292532
ENSDARG00000087017	24-72hpf	0	0	0.027058704800262835	0.021333178089726082	0	0.10458437676060912
ENSDARG00000087017	72-96hpf	0	0.15038584553922468	-0.14634231074165857	-0.08439654883883796	0	0
ENSDARG00000087176	24-72hpf	-0.39964791218398427	-1.1864138555330317	0.08174420891866421	0	0.12709285169061169	0
ENSDARG00000087176	72-96hpf	0	0	0.08617205438957203	0	0.02395826750043033	0
ENSDARG00000087319	24-72hpf	0.06511184248289047	0	-0.04444698378860499	4.128838649640185e-5	6.238741473289282e-4	-0.33363526740946037
ENSDARG00000087319	72-96hpf	0	0	-0.22183320008033705	0	0	-0.2871540876991646
ENSDARG00000087440	24-72hpf	0.0019228822949596284	-0.13213876183690007	-0.24278933446926612	0	-0.08069235687201431	0
ENSDARG00000087440	72-96hpf	0	-0.0076719890579457954	-0.45408481743465684	0	-0.08880598511476546	0
ENSDARG00000087474	24-72hpf	0.032381569552001624	0	-0.0021496470490260135	-0.11108897755638013	-0.2199773062936581	-0.08074334880895188
ENSDARG00000087474	72-96hpf	0.10413723867584734	0	-0.14955088290918095	-0.024691928505069672	-0.07955577689898251	0
ENSDARG00000087545	24-72hpf	0.044080929069985945	0.04115277945709187	0.0877176003929252	0	0.0602382404341487	0.22684228114358243
ENSDARG00000087545	72-96hpf	0.2053490896722796	0.11885065387199818	0.12781371182027548	0	0.004787645792929947	0.1733050594737943
ENSDARG00000087599	24-72hpf	-0.012235206913802145	-0.06940553999665136	0	0.050101161275098	0.11599009279125594	-0.028105396366352002
ENSDARG00000087599	72-96hpf	0	0	-0.03152629613207663	0.03464938499235334	0.04931637801698541	-0.004728972799170411
ENSDARG00000087646	24-72hpf	0.12994063789487087	0.32922603522258603	0	0	-0.046556682028292946	-0.11939472072931963
ENSDARG00000087646	72-96hpf	0.010886558699930597	0.002902001574653585	0.16365882586895533	0	0	0
ENSDARG00000087714	24-72hpf	-0.07589556908900691	0	0	0.151132145327988	0.21352442943915703	8.082884821933418e-4
ENSDARG00000087714	72-96hpf	-0.017330304058491747	0	0	0.21373658210904242	0.009698749718454587	0
ENSDARG00000087804	24-72hpf	0.009531796472384748	-0.3057481362534102	0.5222903918592594	0.401224462274338	0.4133431126948128	0.319431436638615
ENSDARG00000087804	72-96hpf	0	0.08046692705132565	0.535593131017379	0.23130931905074284	0.2196017058298895	0.1997235561678348
ENSDARG00000087832	24-72hpf	-0.0021668755916135944	0.016056295432916437	0.43435181794937694	0.4089749335272307	0	0.13817316884890612
ENSDARG00000087832	72-96hpf	0	0.25627803520951675	1.1809930726761444	0.02587640475884884	0	0.042954966179170086
ENSDARG00000088040	24-72hpf	0.028344062082555577	0.04538487118768646	0.3963224611581955	0.19815925578021834	0.9790158162915393	0.2024914250564009
ENSDARG00000088040	72-96hpf	0.24915285662372402	0.08816430703158173	0.38384516607065833	0.05570821079887502	0.6207702502823735	0.10037926080594521
ENSDARG00000088072	24-72hpf	0	0.0701054288500534	0.06929699151161774	0.05763595756110786	0	0.08996062314431554
ENSDARG00000088072	72-96hpf	0	0.0013401351780017998	0.2698453041421251	0.0029662866706289728	0	0.016852187626082944
ENSDARG00000088140	24-72hpf	-0.001180748299631371	-0.06521138792190675	0.4173288000790208	0.05920863262928069	-0.26228883819343907	0
ENSDARG00000088140	72-96hpf	0	-0.04427852557607997	0.352678803138955	0.0030661044492702517	-0.16194546016404096	0
ENSDARG00000088171	24-72hpf	0	-0.11601301040584072	-0.07750677571840821	0	-0.04039862758988261	-0.033082648375801924
ENSDARG00000088171	72-96hpf	0	0	0	0	-0.053174570023716027	0
ENSDARG00000088411	24-72hpf	-0.04478461825498128	-0.07324126581924217	0.25559189473486355	0.2885939763456775	0.003305544449638321	0.009042559147579022
ENSDARG00000088411	72-96hpf	0.05637612657508325	0.3219999758381804	0.48320562373687254	0.264507117057567	0.15808355867767857	0
ENSDARG00000088484	24-72hpf	-0.0537120876545644	-0.6731585643942959	0.40533395202758166	0.0030169230409023318	-0.215241180733865	-0.013878241985995982
ENSDARG00000088484	72-96hpf	0	0	1.2896496000437885	0.003340640842283495	-0.40815617534757226	0
ENSDARG00000088589	24-72hpf	0	-0.22474056654563473	-0.2913521808580869	-0.035639062211804025	-0.03103853654320481	0
ENSDARG00000088589	72-96hpf	0	-0.24187406985954743	-0.40959638887723054	0	-0.05093275571505764	0
ENSDARG00000088590	24-72hpf	1.7034415877714224	0.014782721784078714	-0.009079958138124436	-0.10918433733942245	-0.08157340418034283	0
ENSDARG00000088590	72-96hpf	-0.4547246830962776	0.03163262178230654	0.1313269229602416	-0.010891154011038344	-0.03236870672599645	0
ENSDARG00000088762	24-72hpf	0	-0.9435321467891211	-0.6807346260074997	-0.27383174108390507	-0.5019171135532143	0
ENSDARG00000088762	72-96hpf	-0.014025207690518827	0.21716910280808613	-0.760575304364128	-0.07908647909821033	-0.3268426129284478	0
ENSDARG00000088825	24-72hpf	-0.00212808393572895	0.08570288090637582	0	0	0	-0.0508115211475505
ENSDARG00000088825	72-96hpf	-0.0024156998364534294	0	-0.10262454423252405	0	0	-5.757105569879427e-4
ENSDARG00000088870	24-72hpf	-0.007315518820091473	-0.187773598282713	0.05561751720802303	0.13001727906256727	0.09717490482701867	0
ENSDARG00000088870	72-96hpf	0	-0.002564713197296581	0.2163124289809718	0.09380463311053754	0.08237437456234076	0
ENSDARG00000088885	24-72hpf	0	0.12872442981961726	0	-0.13471170681547995	-0.022405346950115042	0
ENSDARG00000088885	72-96hpf	0	0.42196870919781615	0	-0.17174097359575544	-0.1282832067572431	0
ENSDARG00000088933	24-72hpf	-0.17631253370656505	-0.22376136974092117	0.17580182862346488	0.18212372980817196	-0.04522338453830105	0.18368519801676275
ENSDARG00000088933	72-96hpf	-0.06076751207717135	-0.006937764448711885	0.028616061879193185	0.04591445473872153	0	0.1479058509374754
ENSDARG00000089086	24-72hpf	-0.011983097560760473	-0.027141892020604255	0	0	-0.01087941058962432	0.05268588199150623
ENSDARG00000089086	72-96hpf	0.17969595678064096	-0.025186534443234623	0.19562882459282863	0	-0.053364072070457985	0
ENSDARG00000089586	24-72hpf	0.04018872213851465	-0.13738239785553685	-1.3459742499170537	-0.9113958493769629	0	-0.07243238228717712
ENSDARG00000089586	72-96hpf	-0.04455400583726148	-0.29408178247545164	-1.5248974101864798	-1.088458862707065	0	-0.004000548602750651
ENSDARG00000089706	24-72hpf	-0.18838570623155665	-0.3000758266676922	0.13079229068394188	0.2889098512154422	0	0.23534766905838284
ENSDARG00000089706	72-96hpf	0.03335187577663311	0.1979814806884915	0.6293628880811254	0.18262534487756746	0	0.20340339803047505
ENSDARG00000089883	24-72hpf	-0.02621479496353318	-0.06734852542141559	-0.04079241937841394	0	0	-0.3656048549740385
ENSDARG00000089883	72-96hpf	0	-0.009102979559555004	-0.1182219231343315	0	0	-0.1474715428031396
ENSDARG00000090230	24-72hpf	0	-0.06886558330519624	-0.0335845401078332	-0.11937172378405424	-0.056375477437690946	-0.16244274381275653
ENSDARG00000090230	72-96hpf	-0.027588258400390083	0	0	-0.059370251034576556	-0.0012381837139383066	-0.05104706116436696
ENSDARG00000090552	24-72hpf	0	0	0.051924657658311245	0.10761909926978479	0.015301651572106575	0.14975781463448506
ENSDARG00000090552	72-96hpf	0.11007400069434108	0	0.22235680938503632	0.03928628413580627	0.005324601279759026	0.05721683086223552
ENSDARG00000090585	24-72hpf	-0.021563393092646373	-0.0396806271230407	-0.02851943716926224	-0.0765294033483659	0	-0.11389182855017965
ENSDARG00000090585	72-96hpf	-0.1581161565874488	-0.1964466940295545	-0.06188006651924024	-0.008386145899926825	0	-0.03154345560791195
ENSDARG00000090635	24-72hpf	0	-0.06727317739450209	0.20053641035226094	0	-0.013183671434956435	-0.028039176838127455
ENSDARG00000090635	72-96hpf	0	0	1.1909610235489654	0	-0.049235014144412705	0
ENSDARG00000090637	24-72hpf	0.047894197539585556	-0.023532334288981	0.01805635453419812	0	0	-0.10705235250043808
ENSDARG00000090637	72-96hpf	0.024006904209482788	0	0.39661944556356454	0.018493345994957323	0.007100117407611875	-0.05217915000075696
ENSDARG00000090646	24-72hpf	0.07382105383727568	0	0	0	0	-0.4895039041287769
ENSDARG00000090646	72-96hpf	0.1110125038199175	0	-0.13053363123259978	0	0	-0.28448055165794833
ENSDARG00000090783	24-72hpf	0.05756158245654506	0.1987362519894938	0	0	0	0.22124617244780778
ENSDARG00000090783	72-96hpf	0.0018008929867497144	0.2080062798786072	0.2578674486938378	0	0	0.28086791591502175
ENSDARG00000090866	24-72hpf	-0.025519143784500833	-0.5362118358667428	0	-0.13780966297640213	-0.5063968558625418	0
ENSDARG00000090866	72-96hpf	0	0	0	-0.07177419369402101	-0.3299684743638662	0
ENSDARG00000090889	24-72hpf	0.02583362126172977	-0.0011287445117424712	0.04989410544169505	0	0	0.1291938793315457
ENSDARG00000090889	72-96hpf	0.3042804469276817	0	0.2356748666481625	0	0	0
ENSDARG00000091003	24-72hpf	0	0	0.008350396196026523	0	-0.011638051090551731	0.22509867956914437
ENSDARG00000091003	72-96hpf	0.06469365293390698	0	0.09730742203898744	0	-0.08479791924210393	0.09084127801849362
ENSDARG00000091321	24-72hpf	0	0.07303629388884461	0	-0.004531020794482496	-0.014048843445237397	0
ENSDARG00000091321	72-96hpf	0	0	0	-0.1926017251650434	-0.05103115478152531	0
ENSDARG00000091349	24-72hpf	-0.006757229889995374	-0.04792528247920782	0	0.08308720883647291	0.03174168787518139	0.10091858236401759
ENSDARG00000091349	72-96hpf	0	-0.045366880063481406	-0.4379330475710273	-3.4158769489214656e-4	0	0.056991799535209116
ENSDARG00000091539	24-72hpf	-0.11278644353503964	0	0.002321826643081899	0.22687475111679017	0.06082883711355844	0.3995743176293642
ENSDARG00000091539	72-96hpf	0	0	0	0.017673106267652856	0.017565991396101013	0.06534523731473398
ENSDARG00000091633	24-72hpf	0	-0.5784763288119619	0.108879071526199	0.10617411911842713	0.009110608070554603	0.19398116857723233
ENSDARG00000091633	72-96hpf	0	0	0.3982347075978674	0.026557379642108424	0.006740834823892788	0.19821662448805058
ENSDARG00000091650	24-72hpf	0	-1.0466011735400773	0	0.2730225040469703	0.28130346706301257	0.4114667458041744
ENSDARG00000091650	72-96hpf	0	0	0	0.07800517942802736	0.16012862160137573	0.21833454054254187
ENSDARG00000091660	24-72hpf	0	0.0792074143160049	0.5406089141823115	0.3422902438006082	-0.00863517568469738	0.011436000482895088
ENSDARG00000091660	72-96hpf	0	0	1.23559801749454	0.28148103569413524	0.05242959229178557	0.002543706620457104
ENSDARG00000091669	24-72hpf	0.01852974820663077	0.12077741364016674	-0.23996435690329743	-0.17952914148127846	-0.1080204210923592	0
ENSDARG00000091669	72-96hpf	0	0.07721733196851167	-0.08492051085130703	-0.06637707439503193	-0.03648393306382355	0
ENSDARG00000091683	24-72hpf	-0.0032053433006622046	-0.3179740179512074	0	0	-0.048790967837129696	0
ENSDARG00000091683	72-96hpf	0	-0.21036896342327194	-0.21112465256224053	0	-0.040211494807280514	0
ENSDARG00000091727	24-72hpf	0.1060996812929754	-0.0038243068506325193	0.6266403397188125	0.5665919626573324	1.3504294777516817	0
ENSDARG00000091727	72-96hpf	0.401818785998292	0.30628903009217073	0.07339250474849764	0.15135546258638322	0.45667772134645435	0
ENSDARG00000091799	24-72hpf	0.048299489473232884	0	0	0	0	-0.08504951108314278
ENSDARG00000091799	72-96hpf	0.029082429121848285	0	-0.06836082348638305	0	0	-0.013161494426288597
ENSDARG00000091916	24-72hpf	-0.027460163248849354	-0.061833581264277945	-0.008299787462518231	-0.06228237004632245	-0.013741914673486198	0.1452330146161198
ENSDARG00000091916	72-96hpf	-0.03437471596013384	-0.033845098476983575	-0.22429010857364873	-0.023445513583505523	0	0.06373340366232974
ENSDARG00000092071	24-72hpf	-0.09077611460517888	-0.05561833684166269	-0.29282359474046693	0	-0.19720628875952437	-0.03213365030435621
ENSDARG00000092071	72-96hpf	-0.009723590869052213	0	-0.2542539714241226	-2.505692731401686e-5	-0.0568183987286393	-0.021790208993852464
ENSDARG00000092141	24-72hpf	0	0.08517361776273724	0.26492225294505994	0	0	0.2134567894906696
ENSDARG00000092141	72-96hpf	0	0	0.313709210587866	0	0	0.1698249392358229
ENSDARG00000092181	24-72hpf	-6.619444814406939e-5	-0.10248765054813198	-0.0015549005494351516	-0.027897868397867863	-0.051402630739760834	0
ENSDARG00000092181	72-96hpf	0	0	-0.15590112787320987	-0.019290009758097432	-0.018848196646602183	0
ENSDARG00000092228	24-72hpf	0.02237604979656711	-0.254848764639346	0.4331440539701774	0.28609365311861307	0	0.6346976851808394
ENSDARG00000092228	72-96hpf	0.18059039530107424	0.1294101674303422	0.21152588493869404	0.18279865455120373	0	0.37899652731517247
ENSDARG00000092499	24-72hpf	0	-0.009130594402862256	0.10998649965168922	0	0	-0.20597201899987563
ENSDARG00000092499	72-96hpf	0.0014047839141684301	0.12515395957011632	0.4128784358220419	0	0	-0.09240088433820433
ENSDARG00000092583	24-72hpf	-0.046475806462414275	-0.08786851439898183	-0.04599975017399504	-0.036297422374264046	-0.09261898626216376	0
ENSDARG00000092583	72-96hpf	-0.11208416918487596	-0.08721547415965537	-0.2642092208990622	-0.014126995301677915	0	0
ENSDARG00000092644	24-72hpf	0.010312024321787688	-0.005821300354905623	0.08169104908540305	0	0	0.005224005087254664
ENSDARG00000092644	72-96hpf	-0.060969632195881036	-0.0022745453138883487	0	0	0.10886775476178256	-0.002213851984849772
ENSDARG00000092680	24-72hpf	0	-0.06687354754043456	0.016154913967012394	7.570366233897769e-4	-0.05968277128861832	0
ENSDARG00000092680	72-96hpf	0	0	0.33694744651326874	0.25421871498050935	0	0
ENSDARG00000093044	24-72hpf	0	-0.717441991185739	0	0	0	0.36536554506042335
ENSDARG00000093044	72-96hpf	0	0	-0.2701109091213143	0	0	0.10355930260454753
ENSDARG00000093048	24-72hpf	0.01474926455788875	-0.8355511331131364	0.2216145483962992	0.11683488598775109	0.3023946940878467	0.21893684376352202
ENSDARG00000093048	72-96hpf	0	0.23889119256719604	0.2672592717269901	0.03686924312147018	0.2130000589217483	0.09015663041174087
ENSDARG00000093193	24-72hpf	0	-0.19097167042849203	0.05998287195045339	0.08502864924797718	0.06790139033392309	0.02270480497363876
ENSDARG00000093193	72-96hpf	0	0	0	0	0	0
ENSDARG00000093366	24-72hpf	0.0076077787404544165	0.07714788682871436	0.04862986099568051	0	0.04897674811130968	-0.23225928477439436
ENSDARG00000093366	72-96hpf	-9.903236827050108e-4	0	0	0	0.0379741483140641	-0.2104546791836973
ENSDARG00000093783	24-72hpf	0	-0.12338464083377056	0.019076892555964467	0	0.025133796438989844	0.35161805517780775
ENSDARG00000093783	72-96hpf	0	0	0.22016998809332955	0	0.16431635284896023	0.28511524204355976
ENSDARG00000093804	24-72hpf	0	-0.21225791867490215	0.12523261751120165	0.01517228647402025	0	0.5087406008789367
ENSDARG00000093804	72-96hpf	0	0	-0.0028362398635516568	0	0	0.22779366755356664
ENSDARG00000094204	24-72hpf	0	-0.12093967823372148	-3.562762292919931e-4	-0.10890269608236512	-0.11113995762207085	0
ENSDARG00000094204	72-96hpf	-0.026737070798587115	0	0	-0.10670080156868071	-0.0809853892503856	0
ENSDARG00000094316	24-72hpf	0.09621456641581654	0	1.3215100963729678	1.0836464372018617	0.9006507161407605	0
ENSDARG00000094316	72-96hpf	0.15754057573975244	0.0019886901919561367	1.2667388649660463	0.5562305638925842	0.1979413862892938	0
ENSDARG00000094451	24-72hpf	-0.15403975952202273	-0.2117035715396338	3.5668487815344483e-4	0	-0.1783022198796765	-0.07675304358098142
ENSDARG00000094451	72-96hpf	0	0	0.27580516742258626	3.013707971316593e-4	-0.12076349718500319	-0.12871669432944502
ENSDARG00000094460	24-72hpf	-0.008619447454284937	0.042689989814988685	0.049167737774819045	5.514584149221668e-4	-0.36601187427818704	1.1818431829063261e-4
ENSDARG00000094460	72-96hpf	-0.047371146875548754	0	0.02105906397589267	0	-0.12397969916052078	0
ENSDARG00000094559	24-72hpf	0.026717787462566093	0.0605108205033701	0	0	0	0
ENSDARG00000094559	72-96hpf	0	0.003193554575375399	0.2144442568990141	0	0.4931172533071558	0
ENSDARG00000094577	24-72hpf	-0.09296121283611604	-0.39460213090869695	0.04500852851127383	0.050622636045994165	0.053296941768693464	-0.09372701238071908
ENSDARG00000094577	72-96hpf	-0.030061764561438106	-0.02430586255917992	0	0.019343227247053285	0	-0.0559342105032996
ENSDARG00000094587	24-72hpf	0.07155256646796491	-0.011652050727841723	-0.0016991956506230083	-0.0013250323500703137	0	-0.10249658054453363
ENSDARG00000094587	72-96hpf	0	-0.0032924467820118694	-0.061508458101901475	-0.0019744054943142773	0	-0.004522546830170433
ENSDARG00000094709	24-72hpf	0	-0.26774449577399617	0.018057586074781796	0.05164784510985466	0.06920985178954883	0
ENSDARG00000094709	72-96hpf	0	-0.11283420195436754	-0.017206470495388645	0.0452376247120689	0.048133482154480045	0
ENSDARG00000095369	24-72hpf	-0.027050560633579846	-0.2632480009595185	0	0	0	0.29676766770970553
ENSDARG00000095369	72-96hpf	-0.04042069238712762	-0.198993588507254	0	-0.07445082956412184	0	0.106671002198694
ENSDARG00000095412	24-72hpf	0.003001622596198703	-0.6904659592393706	-0.01003680594286143	0	-0.06886317871375877	-0.09669556828584959
ENSDARG00000095412	72-96hpf	-0.005435083790881312	0.10226400411706611	-0.11878502267720072	0	-0.06032267949689043	-0.03123558759974035
ENSDARG00000095421	24-72hpf	0.2738056433982185	0	-0.04326687758506702	0	-0.02463074110447479	0
ENSDARG00000095421	72-96hpf	0.08311494464512624	0	-0.32577348458113853	0	-0.09464399805860531	0
ENSDARG00000095643	24-72hpf	-0.1068461234209896	-0.045314392764458054	0	0.424151766218944	0.3444954153104465	0.3224657898751442
ENSDARG00000095643	72-96hpf	-0.039935828160498184	-0.08384380884832791	0	0.2439792658026905	0.41763413197819427	0.3879035938868219
ENSDARG00000095963	24-72hpf	0.0010146496794504669	-0.46271917281678404	0	-0.047333891207194494	-0.035102189237219396	0
ENSDARG00000095963	72-96hpf	0	0	0	-0.039211670333219796	-0.0699784919325408	0
ENSDARG00000095993	24-72hpf	0.0010587131852960571	-0.0204570016888369	-0.0034335179149188426	0	-0.0022843881130995163	0
ENSDARG00000095993	72-96hpf	0	-0.06761688686528776	0.06470541189796383	0	0.12576149557836155	0
ENSDARG00000096791	24-72hpf	0	-0.31860205814652964	0	0	0	-0.06472524925311451
ENSDARG00000096791	72-96hpf	0	0	-0.16009518952370363	0	0	-0.009993795787581692
ENSDARG00000096809	24-72hpf	0	0.07389280112810041	0	0	-0.04679135325294259	-0.00419922444268556
ENSDARG00000096809	72-96hpf	0	0.003039930713919855	-0.07034617031903372	0	-0.052826674279701474	0
ENSDARG00000096996	24-72hpf	-0.002008111038749854	0.08691224505105302	0	0	0.06509615054791165	0.0512952473688951
ENSDARG00000096996	72-96hpf	0	0	-0.05778243423876967	0	0	0
ENSDARG00000097137	24-72hpf	-0.03973811267190169	0.004670790667348945	0.09132926532637287	0	-0.22640690324018617	-2.1519161978386567e-5
ENSDARG00000097137	72-96hpf	0.18627142356627346	0.2350728675717848	0.29942792472744767	0	-0.21819022496249293	-0.009013518080561262
ENSDARG00000097262	24-72hpf	-0.08698163487913796	-0.5243046716992386	2.1844661765836346e-4	0	-0.0557640205260264	0
ENSDARG00000097262	72-96hpf	-0.010289167693101793	0	-0.14334978373267915	0	0	0
ENSDARG00000097369	24-72hpf	0	-0.07885729528274156	-0.022619640450975153	0	0	0.21007442025784737
ENSDARG00000097369	72-96hpf	-0.0022561360516405765	-0.17284604529736558	-0.4501577600266356	0	0	0.11694613483989419
ENSDARG00000097453	24-72hpf	0.0012114577747830734	-0.2872669062746977	0.05445119161618284	0.0843423173773209	0	0.06034346680772576
ENSDARG00000097453	72-96hpf	0	0	0.002824428495519393	4.6527555774976713e-4	0	0.013048073846936346
ENSDARG00000097650	24-72hpf	-0.018998459915073772	-0.11680839394261834	0	0	0.15119526663311403	0
ENSDARG00000097650	72-96hpf	-0.05755150483179175	0	0	0.06096765817094842	0.06345148957458713	0
ENSDARG00000097714	24-72hpf	0.8093780568659309	0.39515720489911443	-0.09724889081320187	0	0.004548664704376071	0.12143176657786663
ENSDARG00000097714	72-96hpf	0.817158963930229	0.9676867652079929	-0.03919511259009444	0	0	0.02131122312170899
ENSDARG00000097752	24-72hpf	-0.00884424302387958	-0.008496732695238702	0.29420199014852577	0.6391313361811242	0.20797917312764094	0.10508968438015119
ENSDARG00000097752	72-96hpf	0.22926926359912517	0.040432484287279934	0.13092594463152687	0.1324427424095574	0.06879542002292217	0.023490223329420967
ENSDARG00000098044	24-72hpf	0	-0.30451139934656213	0	0	0	-0.4586835253516236
ENSDARG00000098044	72-96hpf	0	0	-0.20631117225994658	0	0	-0.20966797643787927
ENSDARG00000098114	24-72hpf	-0.008350721293918471	-0.00946296714816709	0.1077153713882138	0.027012553411780393	0.09359392254040996	0.08441681540711223
ENSDARG00000098114	72-96hpf	-0.1521410809309183	-0.024355766286972582	0.12645945476379994	0.0021730917087053963	0.03268501349236346	0.029791608785227384
ENSDARG00000098179	24-72hpf	0	-0.09172279032282335	-0.06206882783158224	-0.007215968133565128	-0.03743302492823462	-0.40963464778837794
ENSDARG00000098179	72-96hpf	0	-0.16172520585871797	0	0	0	0
ENSDARG00000098315	24-72hpf	3.2829555236559718	3.176701541428288	-0.6461526793784794	-0.3668668593028192	-0.11166763514783017	0.015379924038517758
ENSDARG00000098315	72-96hpf	3.3332434272323774	3.6655304152380612	-0.4282757433222815	-0.3345324771198739	-0.19846839081621312	0
ENSDARG00000098368	24-72hpf	0.1520519062579344	0	0	0	0	-0.13913623947079268
ENSDARG00000098368	72-96hpf	0.20224935166280533	0	-0.08886742355325124	0	0	-0.09735139885866345
ENSDARG00000098420	24-72hpf	0.06580044966403116	7.756109525498567e-4	-0.03210283123996864	0	0.2538465778831558	-0.14569392002535436
ENSDARG00000098420	72-96hpf	0.0043051648137875905	0	-0.0643574011573272	0	0.05124019818374214	-0.09040752177678864
ENSDARG00000098431	24-72hpf	-0.0996333604720271	-0.11882456954015563	-0.0017106983268610216	-0.09226259857710575	0.05992954145034436	0
ENSDARG00000098431	72-96hpf	-0.5848848319700962	-0.5787537117682168	-0.013148512303890254	-0.03789406126736824	0.005834664791174168	0
ENSDARG00000098438	24-72hpf	0	-0.2262395916314447	-4.904031231113622e-4	0	0	-0.11089484451423759
ENSDARG00000098438	72-96hpf	0	0	-0.21194751646421464	0	0	-0.015748198211635363
ENSDARG00000098574	24-72hpf	-0.02735050720442348	0	-0.036639088377919425	-0.01748289316582962	-0.05571299078554305	0
ENSDARG00000098574	72-96hpf	-0.051875373441659135	0	-0.11790574577410047	-0.008524681665645715	-0.06155697147189277	0
ENSDARG00000098646	24-72hpf	0.0066428888314483125	0.19222234123586565	0.015444037891323302	5.95721550781022e-4	0.15516301746445088	0
ENSDARG00000098646	72-96hpf	0.06004295641846951	0.009539035324411886	-0.11338531296713082	0	0.04526580413696114	0
ENSDARG00000098667	24-72hpf	0.19781537266869423	0.004085960105130061	0.17583094964675025	0.14238430994719564	0	0.14132263072573412
ENSDARG00000098667	72-96hpf	0.026675137640879896	-0.014183068345335214	0.014745645313954496	0.04825666842135002	0	0.018681877578980387
ENSDARG00000098800	24-72hpf	0	0.006036723276118394	0.017030013034631572	0.051231808256936004	0.27340390277782717	0.27272673129066904
ENSDARG00000098800	72-96hpf	0	-0.0837759734104374	0.0019082568759424292	0.0021778894542834573	0.1404983426554602	0.11570291079165669
ENSDARG00000098803	24-72hpf	-0.008173893734461668	8.065505791785465e-5	0.021310628053728575	0	-1.1295430389166905e-4	0.06989502600868844
ENSDARG00000098803	72-96hpf	0.39048870523136486	0.2205843023068547	0.2791019424315415	0.07034413338490891	0	0.01324567972784625
ENSDARG00000098837	24-72hpf	0	-0.3069724863758182	-9.252455287237212e-4	-0.08523502013393457	-0.127298737326595	0
ENSDARG00000098837	72-96hpf	0	0	0	-0.15531134556128523	-0.07880495834189553	0
ENSDARG00000098890	24-72hpf	-0.006586792930081925	0.0030872488839208535	0.20866941735598976	0	0.051184127821808506	0
ENSDARG00000098890	72-96hpf	0.14200504433612082	0.36988165003002876	0.7354756711218569	0.14783052615861547	0.11670996694201095	0
ENSDARG00000098903	24-72hpf	0.023383841528142567	-0.10267545682205262	0.08166891824610642	0.28529898239449863	0	0
ENSDARG00000098903	72-96hpf	-0.027007275406896267	-0.2696933187412589	1.0813429236792673	0.9888271504026803	0.2308320778926821	0
ENSDARG00000099108	24-72hpf	0	0.36682708201966446	-0.012182094547392178	0.04466028080392867	-0.0035336955759533635	0.0752929108111663
ENSDARG00000099108	72-96hpf	0	0	-0.0795340976750711	0.03533567351474282	0.016930905754120977	0.09115039630956771
ENSDARG00000099111	24-72hpf	0.0355773127613342	0.0945964788427749	0.05101594891628926	-1.0032587831765946e-4	-0.034161960582247776	0
ENSDARG00000099111	72-96hpf	0.006443484504854154	0.048579071253571506	-0.1575332202108294	-0.08413847201754165	-0.1091292824538183	0
ENSDARG00000099144	24-72hpf	-0.0012777408946916102	-0.11441876858826835	1.788834064843563e-4	0	-0.09054571955401577	0
ENSDARG00000099144	72-96hpf	-0.053353945993415336	-0.028552226531192465	0.06402169492591288	0	-0.03814922591907064	0
ENSDARG00000099149	24-72hpf	-0.09284214571188956	-0.16089603377219205	0	0	0.3133296900790415	0.001873184150101219
ENSDARG00000099149	72-96hpf	-0.18267505837078915	-0.2683870467382942	0	0.10144840082747829	0.37810001414047284	0.0241714005687414
ENSDARG00000099276	24-72hpf	0.024442070152104707	-0.35349818258689064	0.1357291607369409	0	0	0.5704611994287545
ENSDARG00000099276	72-96hpf	-0.014804326065583913	0	-0.10057339084645177	0	0	0.3094098833814192
ENSDARG00000099336	24-72hpf	0.03336705005004724	0.036496333805224816	0.7627907825194693	0.4299131195812363	0	0.16218090698263884
ENSDARG00000099336	72-96hpf	0	-0.1752924658176452	0.46943558665944257	0.2289493854310043	0	0.056240821934004315
ENSDARG00000099351	24-72hpf	-0.06819923026071781	-0.007846002623352742	0.16744629829112503	0	0.42077493618476675	0.2747208282834898
ENSDARG00000099351	72-96hpf	0.054181100691181344	-0.01026776921156323	0.9402768082614075	0	0.034426831278562144	0.06816258797768321
ENSDARG00000099425	24-72hpf	0.07441385201693765	0.02538531198658472	0.15568406392796302	0.14765618449634557	0.07667584292925526	0
ENSDARG00000099425	72-96hpf	0.4170966713579074	0.14356313229510162	0.3916862793076726	0.176235495704452	0.011772513201526405	0
ENSDARG00000099566	24-72hpf	0	-0.08661053027471426	0	-0.003003757345703505	-0.045626209558131424	-0.08085685470307855
ENSDARG00000099566	72-96hpf	0	0.007732088507256156	-0.05754229579689089	-0.017812224888684364	-0.11325583247347366	-0.024940202233175588
ENSDARG00000099614	24-72hpf	0.11510251269611058	0.039789271888845006	0.007620436894510838	0.02519139710943096	0.1370553783560644	0
ENSDARG00000099614	72-96hpf	-0.19195222928668051	-0.010689389266730678	-0.1475845003517635	0.09008051321214577	0.10773577057991962	0
ENSDARG00000099746	24-72hpf	-0.034138332489974076	-0.1864162306841547	-0.015526816141250732	-0.006787336608263342	0	0.08984082840617678
ENSDARG00000099746	72-96hpf	0	0	-0.09902348098460274	0	0	0.09126118256152282
ENSDARG00000099767	24-72hpf	0	-0.4030433458442709	-0.03887273817223956	0.11050279002182935	-0.007273033164272066	0.13054050902766065
ENSDARG00000099767	72-96hpf	0	0	0.02952535408663112	0.07612957977710418	0	0.15514682361093093
ENSDARG00000099787	24-72hpf	0	0.08820282368635719	0	0	-0.1252964017780903	0
ENSDARG00000099787	72-96hpf	0	0.5233346350092141	-0.07334318498236793	0	-0.16686281802375838	0
ENSDARG00000099880	24-72hpf	0.12845629283935928	0.4852987267091055	0.22317549378852328	0	0	0.15032399954605358
ENSDARG00000099880	72-96hpf	0.007381525725561024	0.15099631290985793	0.6800923493183094	0	0	0.23778359049777995
ENSDARG00000099980	24-72hpf	0	-0.06991998027182482	0	0	-0.12158820058507526	-0.020397530104912902
ENSDARG00000099980	72-96hpf	0	-0.030640219826927943	0.1288423138772009	0	-7.064064352447741e-4	0
ENSDARG00000100019	24-72hpf	0.09882034275139243	0.16888053535620862	-0.006403323926378942	0	0.02549022457056286	0
ENSDARG00000100019	72-96hpf	0	3.1602877503629923e-4	-0.047152065308775803	0	0.12100034223478401	0
ENSDARG00000100097	24-72hpf	0	-0.09297335936073056	-0.17630466757957147	0	0	-0.16745510127314994
ENSDARG00000100097	72-96hpf	0	-0.0914280538936754	-0.10859619475436351	0.025767925218944998	3.1554632584156786e-5	-0.08817183561245233
ENSDARG00000100166	24-72hpf	0	0.11247190702262479	0	0	-0.011506485895121524	-0.1609858435199107
ENSDARG00000100166	72-96hpf	0	0	-0.2702670197224117	0	0	-0.06627618155403098
ENSDARG00000100312	24-72hpf	0	-0.10730334997045687	-4.951178551316016e-4	-0.07621953787437438	-0.05049116733873936	0
ENSDARG00000100312	72-96hpf	0	0	0	-0.02506841586874131	-0.02045725517313377	0
ENSDARG00000100482	24-72hpf	0.08103636931936319	-0.0014003171051839606	0.4020267601803021	0.42672542425577537	1.0683776641938103	0.05964471214399745
ENSDARG00000100482	72-96hpf	0.24951547000195548	0.14116307787290885	0.3709120727848198	0.15598693250657059	0.27729015755757946	0.01919931403669972
ENSDARG00000100657	24-72hpf	-0.10531597667853548	-0.007761447670607796	0	-0.06721293057860894	0	0.1403374377312413
ENSDARG00000100657	72-96hpf	-0.10765896557257489	-0.1996864405737433	0	0	0	0.07817926956379556
ENSDARG00000100788	24-72hpf	0.05498198593509729	0.24661223051760697	0	-0.06085018549541628	-0.010731970002864381	-0.03341274123646094
ENSDARG00000100788	72-96hpf	0.11626916904143715	0.32390071608163057	0	-0.04589954283278425	-0.07656341154570766	0
ENSDARG00000100792	24-72hpf	0	-0.0010363384240581499	0.08228579602585603	0.26897379206201455	0	0
ENSDARG00000100792	72-96hpf	-0.340883677046476	-0.05921004453442923	-0.4601266650202748	-0.023327947213974524	-0.07944404063730069	0
ENSDARG00000100833	24-72hpf	-0.16875390877623148	-0.058664940922801015	0	0	0	0
ENSDARG00000100833	72-96hpf	-0.49214754803222327	-0.6055591909155223	0.08434639048980665	0	0.27542535677123225	0
ENSDARG00000100851	24-72hpf	-0.0011828590266579066	-0.08025202712126109	0	0	-0.03504910153424567	0
ENSDARG00000100851	72-96hpf	0	0	-0.2210169355016781	-6.158750896921699e-4	-0.0746340398075191	0
ENSDARG00000100909	24-72hpf	0	-0.4056474028044001	0.3261324239958426	0	0.4400525154111538	0.3248919411358382
ENSDARG00000100909	72-96hpf	0	0	0.0861831292849788	0	0.16286191939723713	0.14445975630167954
ENSDARG00000100986	24-72hpf	0.04723904740072083	0	0.0889326933201857	-0.1712428976097582	-0.053328661307828464	0
ENSDARG00000100986	72-96hpf	0.08652067195417862	0	0.6014838400337288	0	0	0
ENSDARG00000101050	24-72hpf	0	-0.03921034119019252	-0.004520600003986051	-0.216928046132477	-0.2963207581818219	0
ENSDARG00000101050	72-96hpf	0	-0.08298877636614502	0	-0.0036552102062130283	0	0
ENSDARG00000101089	24-72hpf	0	-0.053157314386759434	0.15053620873564275	0.01974972036948418	0.14897205536145197	0
ENSDARG00000101089	72-96hpf	0.0010009518526628055	-0.08737551244491248	0.29064342038597624	0.02661110822546327	0.08473782202552947	0
ENSDARG00000101090	24-72hpf	-0.003089016159589979	-0.18166840940960038	0.0013586981753204795	0	0.05786300317385562	-0.08874741531362305
ENSDARG00000101090	72-96hpf	0	0.05497665728768248	0.24479697986173055	0	0	-0.0711297542835521
ENSDARG00000101289	24-72hpf	-0.024730311708653724	-0.057892821606026525	-0.023365829817015602	0	0.0503573359238162	0
ENSDARG00000101289	72-96hpf	0	-0.07346951877261192	-0.1473215642271847	0	0.014924739748748216	0
ENSDARG00000101331	24-72hpf	0	-0.4265490320928307	0	-0.07727652456680546	0	0.006593866614615796
ENSDARG00000101331	72-96hpf	0	0	0	-0.04237990318038922	0	0.10116733411277729
ENSDARG00000101338	24-72hpf	0	-0.051655286345381066	0	0.15783285260352614	0	-0.04835264866553037
ENSDARG00000101338	72-96hpf	0	0	0	0.09138854377974065	0	0
ENSDARG00000101363	24-72hpf	-0.08599671939688584	-0.1277613295629994	-0.041359476653563786	-0.04234975069126615	-0.2652857998513822	-0.04975038975453631
ENSDARG00000101363	72-96hpf	-0.22584918751137265	-0.2423717757536222	-0.261825153785296	-0.02449914641343716	-0.20980409373089692	-0.004745371833468739
ENSDARG00000101411	24-72hpf	0.06682996334900103	0.0869793550444165	0.005764946970004565	0	0	0
ENSDARG00000101411	72-96hpf	0	0	0.16589003030978358	0	0.1246820743653882	0.02561578069730612
ENSDARG00000101484	24-72hpf	-0.026903497503778132	0	0.01470241760577633	0	-0.05558053001703131	0
ENSDARG00000101484	72-96hpf	-0.07057828306884535	0	0.08013615177775797	0	0	0
ENSDARG00000101549	24-72hpf	0.0018927887899893583	0.08507461847054013	0	0	0	0.12157350211282333
ENSDARG00000101549	72-96hpf	0	0.18251146240145408	0.19032964915536274	0	0	0.13528897370734716
ENSDARG00000101713	24-72hpf	-0.09282709921493953	-0.19399898161506018	0.022839334134743018	0	0.06459313227305284	-0.7341597898729898
ENSDARG00000101713	72-96hpf	0	0	-0.37084709077544803	0	0	-0.6397576845985614
ENSDARG00000101755	24-72hpf	0.032464031634408495	0.023859688589673564	0.06404930490082157	0	0.23748539564250729	0.022877713637802017
ENSDARG00000101755	72-96hpf	0	0.06267581255492485	0	0	0.04744606788802932	-0.1022218028612913
ENSDARG00000101807	24-72hpf	-0.013755198209231033	0	0	-0.04454955177944189	0	0
ENSDARG00000101807	72-96hpf	0.06876192821030479	0	0	-0.11620679216598336	0	-0.26260459851727214
ENSDARG00000101959	24-72hpf	1.9131276864768368e-4	-0.09454276016590668	0	0	-0.058546765095178206	0
ENSDARG00000101959	72-96hpf	0	0.2321983030398991	-0.09108979940855627	0	-0.08398011350123767	0
ENSDARG00000101986	24-72hpf	0	0.055517894904958724	0.009698849139138238	0	-0.06372184457399477	0
ENSDARG00000101986	72-96hpf	0	0.02665113562165423	0.2779262839482632	0	-0.03364603570679351	0
ENSDARG00000102167	24-72hpf	0	-0.10994293045217518	0.15321904869532535	0.052253593592964505	0.08254133109724544	0
ENSDARG00000102167	72-96hpf	0	0	0.004842291352532255	-0.03666229070900363	0	0
ENSDARG00000102199	24-72hpf	-0.0966990452239811	-0.11717138715567031	-0.0311966129467782	0	-0.13850073047522155	-0.004517047670876305
ENSDARG00000102199	72-96hpf	-0.004042694713366487	-0.12137282087307943	-0.15314748769514683	0	-0.12503643443382562	-0.03317538572501389
ENSDARG00000102308	24-72hpf	-0.20493538075402135	-0.042793640460241776	-0.05134992524734097	0	0	-0.05167246265297449
ENSDARG00000102308	72-96hpf	0	-0.04831829656873301	-0.3458600454988143	0	0	-0.03990393264195612
ENSDARG00000102335	24-72hpf	0	0.14827272543348133	-0.047825276700127574	-0.044706229401077754	-0.12757748351263504	-0.0309730101456077
ENSDARG00000102335	72-96hpf	0	0	0	-0.02149561763920195	-0.11296612405872251	-0.0013260006280023469
ENSDARG00000102364	24-72hpf	-0.03401535057083536	0.09258393387250373	-0.31302290390776977	-0.14128614734518286	-0.2673980674281956	-0.11009495105032528
ENSDARG00000102364	72-96hpf	-0.4150279565134678	-0.24610974625296242	-0.7999028258685179	0	-0.35772174240962656	0
ENSDARG00000102433	24-72hpf	-0.0181938614067803	-0.1894051998614414	0	-0.09074513153444144	-0.011881921463754608	0
ENSDARG00000102433	72-96hpf	0	-0.09862192701335203	0	-0.06985635653919632	-0.08213539418135268	0
ENSDARG00000102435	24-72hpf	0	0	0.5989806363363064	8.813421286267157e-4	0.055213738022491236	0.20412139887468447
ENSDARG00000102435	72-96hpf	-0.06009497111641205	0	0.12702781834085913	0	-0.07883869118887185	0.15556601023632757
ENSDARG00000102472	24-72hpf	0.05619011382211832	0.23703659976219982	0	0	0.18635462115094797	0
ENSDARG00000102472	72-96hpf	0	0	-0.6611504973486577	0	0.0048459751503569124	0
ENSDARG00000102556	24-72hpf	0.05836549362451655	0.11387914128203894	0.053738472558325284	0	0.1333470436024455	-0.3097920579314364
ENSDARG00000102556	72-96hpf	0	0	0	0	0	-0.3292613469453554
ENSDARG00000102584	24-72hpf	0	-0.27477682264576814	0	0.10250647191521266	0.08412752169974745	0
ENSDARG00000102584	72-96hpf	0	-0.037665730991614015	0	0.025471579644749418	0.02781443203642327	0
ENSDARG00000102606	24-72hpf	0.05321841614096852	0.261555233635829	0	-0.07211239570109244	-0.0978093016330536	0
ENSDARG00000102606	72-96hpf	0.047784933750150915	0.017178174516282903	0	-0.1514660419444965	-0.0016911581399911833	0
ENSDARG00000102711	24-72hpf	-0.12388474031412341	0	-0.09351389380801506	0	-0.20628528723757986	-0.02693960115050778
ENSDARG00000102711	72-96hpf	0	0	-0.08973379857218994	0	-0.06686994526852114	-5.39269502878672e-4
ENSDARG00000102762	24-72hpf	-0.15097944229144966	0	-0.02486933425933748	0	-0.026467489618065655	0
ENSDARG00000102762	72-96hpf	-0.2134195828387249	0	0.21892700519909658	0	-0.10483373892780072	0
ENSDARG00000102766	24-72hpf	0	0.050636314226509306	0.021713486019981108	0	0	-0.07769838018264978
ENSDARG00000102766	72-96hpf	0	0	0.15383389010382267	0	0	-0.020305517698767303
ENSDARG00000102858	24-72hpf	-0.0538415933021366	-0.1479702204208051	-0.7565738041755049	-0.4436136533550673	-0.42345288109994517	0
ENSDARG00000102858	72-96hpf	0	0	-0.5061770345677347	-0.24446865414729824	-0.28996512549972225	0
ENSDARG00000103038	24-72hpf	-0.05184151818129808	-0.22279534739047263	-0.15048051452118463	0	0.04323651983533265	-0.12079115231584357
ENSDARG00000103038	72-96hpf	-0.08923834085626632	-0.08296754920766329	-0.04693020772050994	0.017362762721325604	0.12195271186645601	-0.0722341694542345
ENSDARG00000103066	24-72hpf	0	-0.034241038541721946	0.0055760138384948945	0.002037901969365948	-0.04719654256642381	0.008242138833691442
ENSDARG00000103066	72-96hpf	0	-0.17529935397039167	-0.1938737199795462	0	-0.012813022392528718	0
ENSDARG00000103133	24-72hpf	0.0026381624067451912	0.21208875089664495	-0.1142727861381426	-0.06685500703493037	-0.002127560306248677	0.03680096478034893
ENSDARG00000103133	72-96hpf	0	0.0316882830770559	-0.2916714318174944	-0.0181268942817381	0	0.04732760664909757
ENSDARG00000103146	24-72hpf	0.16809869574731326	0	0.7494065110142696	0.656105702412467	0	0.17829025163167125
ENSDARG00000103146	72-96hpf	0.08783858396277093	0	0.35974841413641284	0.15456175072760453	0	0.008393203296036463
ENSDARG00000103364	24-72hpf	0	0.15540500208887012	-0.045636802113001494	0	-0.010230355897610413	-0.0764866677945538
ENSDARG00000103364	72-96hpf	0	0	-0.07180204486048546	0	-0.0036983826453690014	-0.04538174521473301
ENSDARG00000103456	24-72hpf	0	0.034677996023823786	0	-0.2580101655028644	-0.19031657858579967	0
ENSDARG00000103456	72-96hpf	0.08961060084865224	0.5183420702532064	0	-0.0811936087750267	-0.057715086704832046	0
ENSDARG00000103483	24-72hpf	-0.0037949187955047124	0.23909395012344695	4.4192934486953056e-5	0	0	0.07581445251868707
ENSDARG00000103483	72-96hpf	0.0031419059822481894	0.04330018227141494	0.09035786870894041	0	0	0.01578314593374718
ENSDARG00000103720	24-72hpf	0.08372429878853702	0.2224085914830425	0.09101929682498684	0	-0.14635025538276136	0.11404010106133448
ENSDARG00000103720	72-96hpf	0	5.201746488515133e-4	0.7263338210702602	0	-0.06650187295574955	0.046868057562572514
ENSDARG00000103743	24-72hpf	-6.264775708019555e-4	-0.5148107633387383	-0.022021101184651302	0	0	-0.23686750180652275
ENSDARG00000103743	72-96hpf	0	0	-0.38582195417301124	-0.0021670976613559836	0	-0.09331827911523577
ENSDARG00000103775	24-72hpf	0	-0.24545292850993614	0	0	-0.1326409117680604	0
ENSDARG00000103775	72-96hpf	0	-0.031313384963929734	0.48862282749868635	0	-0.0869909439412692	0
ENSDARG00000103924	24-72hpf	-0.2591084658542825	-0.09381695772099317	-0.3243334341813359	-0.15486223067639676	-0.05674116424982551	0
ENSDARG00000103924	72-96hpf	-0.3450942844038678	-0.061233902336699175	-0.032438115287893234	-0.02457714310566647	0	0
ENSDARG00000103961	24-72hpf	0	-0.4368553213111473	0.7390916939990941	0.6120626193154198	0.008991616236676384	0.26395869674314815
ENSDARG00000103961	72-96hpf	0.00993594264807768	0	0.5239902615938701	0.19034652064979532	0	0.051011141063265826
ENSDARG00000103980	24-72hpf	0	0	0.27072175273203203	0.007087093255164859	0	0.34310566985744545
ENSDARG00000103980	72-96hpf	0.0807837748116186	0	0.8864682729551826	0	0	0.19670346778207728
ENSDARG00000103988	24-72hpf	0	0.20864688627633587	0.422227276518046	0.00743264588293762	0.4743573747435507	0.10217655440607717
ENSDARG00000103988	72-96hpf	0	0	0.682189641590496	2.1973853230367025e-4	0.29068272593541655	0.07886126394948241
ENSDARG00000104022	24-72hpf	-0.1577282223250118	-0.24842147774938655	0.04570466881642204	0	0.1676453030344429	0
ENSDARG00000104022	72-96hpf	0.06858273681312885	-0.08019503436069891	0.07199538612103436	0	0.10743142135787309	0
ENSDARG00000104023	24-72hpf	0	-0.26885529469904684	-0.07358670076193975	0	0.05473506260665266	0
ENSDARG00000104023	72-96hpf	0	0.18755962211973534	0	0	0.0217802519714822	0
ENSDARG00000104084	24-72hpf	-0.009055913231213129	0	-0.04749817689373713	0	-0.06012902850146612	0
ENSDARG00000104084	72-96hpf	-0.07487827573086588	0	-0.1104570667298795	0	0	0
ENSDARG00000104099	24-72hpf	0	-0.0827868182401584	0	-0.03291151635925218	-0.03821943284893912	0
ENSDARG00000104099	72-96hpf	0	0	-0.007079483977056433	-0.15776098888643483	-0.09295624581967206	0
ENSDARG00000104100	24-72hpf	3.574971107805583e-5	0.11840521612630908	0.0213635060763053	0	-0.04847046746505598	0
ENSDARG00000104100	72-96hpf	-0.09994131743588058	0	0.10138711141253004	0	-0.017205807363011676	0
ENSDARG00000104214	24-72hpf	0.05820705693880651	-3.12192397862177e-4	0.017671460958354774	0.11705819554864136	0	0.15406043431798125
ENSDARG00000104214	72-96hpf	9.16018017621594e-4	0	0	0	0	0.0537210104728194
ENSDARG00000104370	24-72hpf	0.06200459224079714	0.025010137776498454	-0.33283765951282884	-0.5040561748226076	0	0.22781753060356288
ENSDARG00000104370	72-96hpf	0.04117680886775251	0.04455001490517597	0	-0.019569700748159728	0	0.12464537376710973
ENSDARG00000104540	24-72hpf	-0.12833807893129207	0.009299194376868354	0.028507391069410394	0	0.2058782921746882	0.3754046757824221
ENSDARG00000104540	72-96hpf	0.3096994894375664	0.28877772277916336	0.41412953040836237	0.14487664628112099	0.08588744002231823	0.18835583964460334
ENSDARG00000104576	24-72hpf	-0.24342506740390707	-0.5597561651575821	0	0	-0.007991907582880322	0.1230662078803825
ENSDARG00000104576	72-96hpf	-0.5282365898656639	-0.23993414213290062	0.07695583854392772	0	0	0.26104639916066136
ENSDARG00000104687	24-72hpf	0	-0.23371475556074184	-0.031297628053038845	-0.17307097307712255	0.06678968526364959	0.0387850088530323
ENSDARG00000104687	72-96hpf	0	-0.004014911479451502	0.3657419853721086	-0.08914317499797703	0	0.06473414168063989
ENSDARG00000104693	24-72hpf	0	0	0.3802381070451476	0.19690555662403958	0.17585873476335906	-0.08179579457848578
ENSDARG00000104693	72-96hpf	0.14943164367889714	0.0017773108077541845	0.6639027755682434	0.1693704168831354	0.05508390764359478	-0.11039084324406218
ENSDARG00000104704	24-72hpf	-0.1810516167801416	-0.18275116613662923	0	-0.05183196641445511	0	-0.0772029622308788
ENSDARG00000104704	72-96hpf	0	0	0	-0.01085302143316621	0	-0.1063390380624639
ENSDARG00000104716	24-72hpf	-0.18373793676253894	-0.37384961102308284	0.20878960890776221	0	0.04655896539007078	0
ENSDARG00000104716	72-96hpf	-0.00899344872337243	-0.047087492694748156	0.6387627815154293	0	0.07563124693388454	0
ENSDARG00000104722	24-72hpf	0.23954085312301537	0.15780455087619982	-0.0012541137336818606	-0.07877678732201107	0.5181454913291653	0.24010331424219739
ENSDARG00000104722	72-96hpf	0.19304092519181837	0.25318439963001393	0	0	0.13349512811658262	0.12695525608827032
ENSDARG00000104773	24-72hpf	0	0.0541551241643178	0.5601833478810601	0	0	0.3413661526002717
ENSDARG00000104773	72-96hpf	0.0027787462215051917	0	1.4572723063041915	0	0	0.10774202242253267
ENSDARG00000104811	24-72hpf	-0.084980538996622	0.04273289487069104	0	0	0	0.09799738284246351
ENSDARG00000104811	72-96hpf	0.10753542436077228	0.467216261831052	0.03423688447349103	0.050722421530991775	0	0.059731723605628034
ENSDARG00000104847	24-72hpf	0	0.0820924324761746	-0.10448763029733979	-0.20848698439026894	-0.007621695275591848	-0.45990792590885554
ENSDARG00000104847	72-96hpf	0	0	0	0	0	-0.160338964712211
ENSDARG00000104903	24-72hpf	-0.017764696789559005	-0.06462126234528996	-0.04215790073946322	0	-0.13771287718244854	0
ENSDARG00000104903	72-96hpf	0	0	-0.10327025630541549	0	-0.018886952764740277	-0.0035782902537329574
ENSDARG00000104980	24-72hpf	0.2572769184388957	0	0	0	0	0.06284577543726685
ENSDARG00000104980	72-96hpf	0	0	-0.2523664208955895	0	0	0.013128781228150579
ENSDARG00000104995	24-72hpf	-0.13935958565237339	-0.20000591909456508	-0.22068492020343777	-0.4931775708612881	-0.25993658855796253	-0.013765014947708813
ENSDARG00000104995	72-96hpf	-0.09404634399971522	-0.10963841709202853	-0.5496593848673416	-0.41576512315591546	-0.09921539108781868	0
ENSDARG00000105113	24-72hpf	0	-0.25129901472527694	-0.02835522446667551	-0.0035359348179055724	-0.15408488702490314	-0.17284670454505455
ENSDARG00000105113	72-96hpf	0	0	-0.08552714319545028	0	-0.0021896439934172914	-0.030663310656631002
ENSDARG00000105188	24-72hpf	-0.15665869129923446	-0.8146230216098674	-0.05531307825822997	0	-0.07702006121125032	0
ENSDARG00000105188	72-96hpf	0	0	-0.4247719755205534	-0.009026412747883484	-0.08946971822885207	0
ENSDARG00000105407	24-72hpf	0	-0.07667400849873608	0	-0.2033809841494362	-0.10346550140341569	-0.002996793295214286
ENSDARG00000105407	72-96hpf	0	-0.028953820738857352	0	0.010485911842859864	-1.931066067125514e-4	0.01475324310199859
ENSDARG00000105558	24-72hpf	0	0.28746083169733616	-0.2504222049869428	-2.176959646048596	-1.530350187781591	0
ENSDARG00000105558	72-96hpf	0	0	-0.06608844567351285	-1.1627490028632665	-0.7757886536844808	0
ENSDARG00000105643	24-72hpf	0	-0.23362432913234835	0.006953300838450557	0.05122627775385334	0	0.05921579654719584
ENSDARG00000105643	72-96hpf	0	0.02592388900367738	0	0	-0.01294326727988201	0
ENSDARG00000107086	24-72hpf	-0.0348933120811838	-0.14174854029688563	0.07970703193444449	0.030437462328484138	1.0125931134271748	0.07779833942664495
ENSDARG00000107086	72-96hpf	0	0	0	0.18189651621307892	0.6844326509685498	0
ENSDARG00000109310	24-72hpf	0.049874186717701254	0	-1.9108350098991043e-4	0	0	0.18501807662118414
ENSDARG00000109310	72-96hpf	0.04690235076642934	0.09469191053275944	-0.12195126480692803	0	0	0.07009031796056757
ENSDARG00000109502	24-72hpf	0.24360035043813513	0.15621313136779338	0.05025005377365732	0	0.07411551860477826	-0.03331794185834635
ENSDARG00000109502	72-96hpf	-0.02019369927474323	0	0.0655530018147134	0.04038393424170598	0.07384133950661413	-0.014223434641989337
ENSDARG00000110173	24-72hpf	0.01694203570698242	0.012402035349821382	0.3246599180921666	0.22525927481239866	0.264682676149312	0
ENSDARG00000110173	72-96hpf	0.13294749360656413	0.5821338607309076	0.2574172944549564	0.17193686132254407	0.1255138415352204	0
ENSDARG00000111102	24-72hpf	-0.15730778433639167	-0.05350982202375902	-0.03188987412943717	0	0	0.012504678156212147
ENSDARG00000111102	72-96hpf	0	-0.0694299648682912	-0.30773875211095275	0	-0.07086191914254582	0.003891401414443895
ENSDARG00000111106	24-72hpf	-0.03447948882178416	-0.042709117521397624	0	0	0	0.21960778119255914
ENSDARG00000111106	72-96hpf	-0.0019881738109609436	-0.06869195979759328	-0.24058577498728362	0	0	0.17241069903406517
ENSDARG00000113254	24-72hpf	0.08471317972701846	-0.08376551630042844	0	0.011481694962177047	-0.1401245076583148	0
ENSDARG00000113254	72-96hpf	0	0	-0.4440429161256965	0	-0.12557329570451453	0
ENSDARG00000113329	24-72hpf	0	-0.18399480168763907	-0.1608783376611403	-0.4039610470571927	-0.12225030373059932	-0.15425461267044116
ENSDARG00000113329	72-96hpf	0	0	-0.003383571750476133	-0.2468109356867474	-0.034174350486202924	-0.07324214177587403
ENSDARG00000113564	24-72hpf	-0.019345384549614115	-0.03216656682893905	0	0	0	-0.29759462734392145
ENSDARG00000113564	72-96hpf	-0.07737261085459743	-0.022168249239106135	-0.1363292462927816	0	0	-0.2669825804866018
ENSDARG00000114895	24-72hpf	-0.007392172215212058	0	-4.298537771267501e-4	-0.04892375648654567	0.1631271450188101	0
ENSDARG00000114895	72-96hpf	-0.047011343247428235	9.535094443621587e-4	-0.2693232019087149	-0.1118067560879115	0	0
ENSDARG00000115778	24-72hpf	0.05922496235203663	-0.18930478298378062	-0.41915213359483033	-0.1636176982283442	-0.1159967837718411	0
ENSDARG00000115778	72-96hpf	0	0.02921783259072216	-0.9593106976226599	-0.08465118389575287	-0.050209521977170685	0
ENSDARG00000116302	24-72hpf	-0.011298093891759575	0.2099644380635744	-0.13779699648211277	-0.4668871142287543	-0.038174332987365923	-0.7237795246893147
ENSDARG00000116302	72-96hpf	-0.029280429613122053	-0.03700961319090937	-0.040253382155758535	-0.2967932126217917	0	-0.30459639334252814
ENSDARG00000116743	24-72hpf	-0.08240737220011395	-0.1816016483799955	0	-0.07966955617600839	0.32326748484123596	0.40125513784820993
ENSDARG00000116743	72-96hpf	-0.20250518402481732	-0.19860221061342176	0	-0.04407443211259538	0.0036077259330423686	0.06670983130073968
ENSDARG00000116895	24-72hpf	0.056476680887006345	0.0012115913160652947	0.09558657259512922	0	0.5343274243731247	0.1205807332198046
ENSDARG00000116895	72-96hpf	0.4519451863145898	0.23130955879190548	0.07338894774020607	0	0.2798706480593333	0.013128528037860084
ENSDARG00000117236	24-72hpf	0.05515025165162264	0	-0.01949327405857011	-0.2429446955336101	0	-0.12346879790126915
ENSDARG00000117236	72-96hpf	0.09976987295869384	0	-0.01367116379600331	-0.08531592347144129	0	-0.030356547915543954
ENSDARG00000117288	24-72hpf	0.007644968272903359	-0.007615514122322351	0.05235610933990679	0.19426464488084166	0.4223246903467839	0.0613863811751159
ENSDARG00000117288	72-96hpf	-0.24297656140456514	-0.040957522368618375	0	0.02316974318446627	0.03523601016225498	0
ENSDARG00000117474	24-72hpf	0	0.03246611544169974	-0.003149429931029681	-0.21580356108358473	-0.5046707450046959	0
ENSDARG00000117474	72-96hpf	0	0.3647816289970858	-0.13306080636008272	-0.09111285356414593	-0.28326845291330943	0
ENSDARG00000117485	24-72hpf	-0.10301756737345104	-0.1906700749081053	0	-0.21460651986051327	-0.06924584840531023	0
ENSDARG00000117485	72-96hpf	-0.0064783686548234255	0	0	-0.045768160457735386	0	0
ENSDARG00000117555	24-72hpf	0	0	-0.08595904390564596	-0.21564699732737552	0	-0.19827866796627439
ENSDARG00000117555	72-96hpf	0	0.055310215421214316	0	-0.06563719817817633	0	-0.02382270816029444
