# Supplementary material for: Dynamics in zebrafish development define transcriptomic specificity after angiogenesis inhibitor exposure
Source: Arch Toxicol. 2025 Jan 9;99(4):1561–78. doi: 10.1007/s00204-024-03944-7 (PMC11968557; doi:10.1007/s00204-024-03944-7)
Supplement: Supplementary file 6 — (TSV 4466 KB) [file 204_2024_3944_MOESM6_ESM.tsv]

ID	Description	GeneRatio	BgRatio	pvalue	p.adjust	qvalue	geneID	Count	db
TRAVAGLINI_LUNG_BRONCHIAL_VESSEL_2_CELL	TRAVAGLINI_LUNG_BRONCHIAL_VESSEL_2_CELL	34/632	311/17559	8.628841142361216e-9	4.510322030957943e-5	4.104194817462439e-5	ENSDARG00000008363/ENSDARG00000010658/ENSDARG00000026611/ENSDARG00000030972/ENSDARG00000031426/ENSDARG00000037121/ENSDARG00000040623/ENSDARG00000051970/ENSDARG00000056680/ENSDARG00000061713/ENSDARG00000063626/ENSDARG00000074378/ENSDARG00000078619/ENSDARG00000079549/ENSDARG00000001953/ENSDARG00000004060/ENSDARG00000004297/ENSDARG00000007823/ENSDARG00000010312/ENSDARG00000010572/ENSDARG00000025428/…	34	msig
DAUER_STAT3_TARGETS_UP	DAUER_STAT3_TARGETS_UP	14/632	58/17559	1.2450854467792803e-8	4.510322030957943e-5	4.104194817462439e-5	ENSDARG00000026611/ENSDARG00000030844/ENSDARG00000074635/ENSDARG00000099351/ENSDARG00000001953/ENSDARG00000007823/ENSDARG00000025428/ENSDARG00000103775/ENSDARG00000116302/ENSDARG00000013794/ENSDARG00000018441/ENSDARG00000022712/ENSDARG00000037281/ENSDARG00000087832	14	msig
GERY_CEBP_TARGETS	GERY_CEBP_TARGETS	21/632	152/17559	1.2606246854250767e-7	3.0444086153015603e-4	2.7702780367779847e-4	ENSDARG00000027088/ENSDARG00000027529/ENSDARG00000042018/ENSDARG00000063014/ENSDARG00000071626/ENSDARG00000074378/ENSDARG00000074635/ENSDARG00000004843/ENSDARG00000007823/ENSDARG00000015164/ENSDARG00000019417/ENSDARG00000035859/ENSDARG00000056057/ENSDARG00000075121/ENSDARG00000076041/ENSDARG00000077095/ENSDARG00000098837/ENSDARG00000104773/ENSDARG00000027744/ENSDARG00000054823/ENSDARG00000099336	21	msig
NAGASHIMA_EGF_SIGNALING_UP	NAGASHIMA_EGF_SIGNALING_UP	13/632	61/17559	2.0136329967077082e-7	3.6471927652868363e-4	3.318785120626415e-4	ENSDARG00000008363/ENSDARG00000037421/ENSDARG00000037773/ENSDARG00000074378/ENSDARG00000004060/ENSDARG00000007823/ENSDARG00000042934/ENSDARG00000044098/ENSDARG00000075121/ENSDARG00000104773/ENSDARG00000023062/ENSDARG00000054823/ENSDARG00000058606	13	msig
ZWANG_CLASS_3_TRANSIENTLY_INDUCED_BY_EGF	ZWANG_CLASS_3_TRANSIENTLY_INDUCED_BY_EGF	27/632	260/17559	8.260588914710944e-7	0.0011579687046494743	0.0010537006279785926	ENSDARG00000008363/ENSDARG00000010276/ENSDARG00000026611/ENSDARG00000028396/ENSDARG00000031426/ENSDARG00000040623/ENSDARG00000063014/ENSDARG00000074378/ENSDARG00000087646/ENSDARG00000001953/ENSDARG00000004060/ENSDARG00000004297/ENSDARG00000004539/ENSDARG00000007823/ENSDARG00000020000/ENSDARG00000025428/ENSDARG00000040700/ENSDARG00000075121/ENSDARG00000076041/ENSDARG00000077982/ENSDARG00000078775/…	27	msig
DAZARD_UV_RESPONSE_CLUSTER_G28	DAZARD_UV_RESPONSE_CLUSTER_G28	7/632	17/17559	1.0746360230310185e-6	0.0011579687046494743	0.0010537006279785926	ENSDARG00000010276/ENSDARG00000042874/ENSDARG00000004539/ENSDARG00000007823/ENSDARG00000042934/ENSDARG00000027744/ENSDARG00000030905	7	msig
PLASARI_TGFB1_TARGETS_10HR_UP	PLASARI_TGFB1_TARGETS_10HR_UP	25/632	234/17559	1.247289872538249e-6	0.0011579687046494743	0.0010537006279785926	ENSDARG00000010276/ENSDARG00000028396/ENSDARG00000031426/ENSDARG00000052705/ENSDARG00000060893/ENSDARG00000074378/ENSDARG00000087646/ENSDARG00000102858/ENSDARG00000004060/ENSDARG00000004539/ENSDARG00000005789/ENSDARG00000028163/ENSDARG00000041998/ENSDARG00000042934/ENSDARG00000056057/ENSDARG00000070538/ENSDARG00000075121/ENSDARG00000086790/ENSDARG00000104773/ENSDARG00000027744/ENSDARG00000052958/…	25	msig
WINTER_HYPOXIA_METAGENE	WINTER_HYPOXIA_METAGENE	28/632	282/17559	1.2786403916074251e-6	0.0011579687046494743	0.0010537006279785926	ENSDARG00000010276/ENSDARG00000010658/ENSDARG00000016963/ENSDARG00000017321/ENSDARG00000027529/ENSDARG00000036107/ENSDARG00000039452/ENSDARG00000056680/ENSDARG00000061713/ENSDARG00000078619/ENSDARG00000099351/ENSDARG00000001953/ENSDARG00000004060/ENSDARG00000004539/ENSDARG00000010312/ENSDARG00000035859/ENSDARG00000040942/ENSDARG00000054323/ENSDARG00000077982/ENSDARG00000098438/ENSDARG00000099144/…	28	msig
PLASARI_TGFB1_TARGETS_1HR_UP	PLASARI_TGFB1_TARGETS_1HR_UP	10/632	42/17559	1.7640035435414533e-6	0.00142002285255087	0.001292158385169605	ENSDARG00000010276/ENSDARG00000031426/ENSDARG00000074378/ENSDARG00000004060/ENSDARG00000004539/ENSDARG00000019417/ENSDARG00000075121/ENSDARG00000104773/ENSDARG00000027744/ENSDARG00000056795	10	msig
BURTON_ADIPOGENESIS_PEAK_AT_2HR	BURTON_ADIPOGENESIS_PEAK_AT_2HR	11/632	54/17559	2.815251341813061e-6	0.0019080786706233365	0.0017362677293398653	ENSDARG00000010276/ENSDARG00000074378/ENSDARG00000004539/ENSDARG00000019417/ENSDARG00000042934/ENSDARG00000087804/ENSDARG00000103775/ENSDARG00000104773/ENSDARG00000056795/ENSDARG00000023062/ENSDARG00000054823	11	msig
WP_NUCLEAR_RECEPTORS_METAPATHWAY	WP_NUCLEAR_RECEPTORS_METAPATHWAY	35/632	415/17559	2.897013854638606e-6	0.0019080786706233365	0.0017362677293398653	ENSDARG00000010276/ENSDARG00000027529/ENSDARG00000028396/ENSDARG00000061398/ENSDARG00000074169/ENSDARG00000074378/ENSDARG00000074860/ENSDARG00000098315/ENSDARG00000099351/ENSDARG00000104995/ENSDARG00000003181/ENSDARG00000004060/ENSDARG00000004111/ENSDARG00000004539/ENSDARG00000024746/ENSDARG00000035859/ENSDARG00000042859/ENSDARG00000054323/ENSDARG00000054835/ENSDARG00000058731/ENSDARG00000070721/…	35	msig
HALLMARK_TNFA_SIGNALING_VIA_NFKB	HALLMARK_TNFA_SIGNALING_VIA_NFKB	24/632	232/17559	3.5809417593345254e-06	0.00216199358719822	0.0019673191437466785	ENSDARG00000008363/ENSDARG00000010276/ENSDARG00000026611/ENSDARG00000040623/ENSDARG00000042874/ENSDARG00000060246/ENSDARG00000074378/ENSDARG00000074635/ENSDARG00000100788/ENSDARG00000102556/ENSDARG00000001953/ENSDARG00000004060/ENSDARG00000004539/ENSDARG00000007823/ENSDARG00000025428/ENSDARG00000058731/ENSDARG00000075121/ENSDARG00000103483/ENSDARG00000104773/ENSDARG00000027744/ENSDARG00000056795/…	24	msig
HALLMARK_HYPOXIA	HALLMARK_HYPOXIA	25/632	250/17559	4.1480727051332354e-6	0.00231175282682233	0.0021035934698177697	ENSDARG00000027529/ENSDARG00000039452/ENSDARG00000040623/ENSDARG00000052705/ENSDARG00000053684/ENSDARG00000056680/ENSDARG00000061713/ENSDARG00000070617/ENSDARG00000071005/ENSDARG00000099351/ENSDARG00000001953/ENSDARG00000004060/ENSDARG00000007823/ENSDARG00000010312/ENSDARG00000035859/ENSDARG00000042934/ENSDARG00000076411/ENSDARG00000098438/ENSDARG00000099144/ENSDARG00000021343/ENSDARG00000030905/…	25	msig
AIZARANI_LIVER_C11_HEPATOCYTES_1	AIZARANI_LIVER_C11_HEPATOCYTES_1	31/632	353/17559	4.711170949470999e-6	0.002414346241020549	0.0021969489677108275	ENSDARG00000010658/ENSDARG00000016733/ENSDARG00000053684/ENSDARG00000056726/ENSDARG00000074635/ENSDARG00000098315/ENSDARG00000099351/ENSDARG00000099425/ENSDARG00000104995/ENSDARG00000003181/ENSDARG00000005789/ENSDARG00000006840/ENSDARG00000010312/ENSDARG00000019417/ENSDARG00000028163/ENSDARG00000054690/ENSDARG00000054835/ENSDARG00000060889/ENSDARG00000077691/ENSDARG00000077785/ENSDARG00000091916/…	31	msig
MANALO_HYPOXIA_UP	MANALO_HYPOXIA_UP	25/632	254/17559	5.500195782521157e-6	0.002414346241020549	0.0021969489677108275	ENSDARG00000030844/ENSDARG00000036107/ENSDARG00000053209/ENSDARG00000056680/ENSDARG00000074635/ENSDARG00000088590/ENSDARG00000004060/ENSDARG00000005095/ENSDARG00000005789/ENSDARG00000035859/ENSDARG00000038996/ENSDARG00000052775/ENSDARG00000070425/ENSDARG00000087804/ENSDARG00000099144/ENSDARG00000004964/ENSDARG00000005023/ENSDARG00000013794/ENSDARG00000027744/ENSDARG00000036171/ENSDARG00000038159/…	25	msig
SHEPARD_CRASH_AND_BURN_MUTANT_UP	SHEPARD_CRASH_AND_BURN_MUTANT_UP	25/632	254/17559	5.500195782521157e-6	0.002414346241020549	0.0021969489677108275	ENSDARG00000010276/ENSDARG00000027582/ENSDARG00000030844/ENSDARG00000034396/ENSDARG00000036107/ENSDARG00000038785/ENSDARG00000042874/ENSDARG00000060246/ENSDARG00000074378/ENSDARG00000099351/ENSDARG00000001953/ENSDARG00000003035/ENSDARG00000004539/ENSDARG00000007823/ENSDARG00000015164/ENSDARG00000024746/ENSDARG00000068415/ENSDARG00000104773/ENSDARG00000013794/ENSDARG00000020133/ENSDARG00000027744/…	25	msig
DASU_IL6_SIGNALING_SCAR_DN	DASU_IL6_SIGNALING_SCAR_DN	7/632	21/17559	5.665132656638969e-6	0.002414346241020549	0.0021969489677108275	ENSDARG00000027529/ENSDARG00000071005/ENSDARG00000042934/ENSDARG00000103775/ENSDARG00000056795/ENSDARG00000023062/ENSDARG00000054823	7	msig
NAGASHIMA_NRG1_SIGNALING_UP	NAGASHIMA_NRG1_SIGNALING_UP	21/632	195/17559	7.736602684915898e-6	0.003113982580678649	0.002833587287463642	ENSDARG00000008363/ENSDARG00000037421/ENSDARG00000042018/ENSDARG00000042874/ENSDARG00000074378/ENSDARG00000001953/ENSDARG00000004060/ENSDARG00000007823/ENSDARG00000039269/ENSDARG00000042934/ENSDARG00000044098/ENSDARG00000075121/ENSDARG00000087804/ENSDARG00000104773/ENSDARG00000027744/ENSDARG00000009544/ENSDARG00000023062/ENSDARG00000038095/ENSDARG00000052783/ENSDARG00000054823/ENSDARG00000058606	21	msig
BROCKE_APOPTOSIS_REVERSED_BY_IL6	BROCKE_APOPTOSIS_REVERSED_BY_IL6	19/632	169/17559	1.1231360588001727e-5	0.0042826951294775	0.0038970643414213196	ENSDARG00000008363/ENSDARG00000026611/ENSDARG00000060246/ENSDARG00000074378/ENSDARG00000004060/ENSDARG00000025428/ENSDARG00000045574/ENSDARG00000060123/ENSDARG00000060434/ENSDARG00000075121/ENSDARG00000103483/ENSDARG00000104773/ENSDARG00000018441/ENSDARG00000022712/ENSDARG00000027744/ENSDARG00000038095/ENSDARG00000054823/ENSDARG00000058606/ENSDARG00000087832	19	msig
UZONYI_RESPONSE_TO_LEUKOTRIENE_AND_THROMBIN	UZONYI_RESPONSE_TO_LEUKOTRIENE_AND_THROMBIN	9/632	41/17559	1.1950005687506414e-5	0.004328889560299198	0.003939099243202773	ENSDARG00000008363/ENSDARG00000010276/ENSDARG00000040623/ENSDARG00000004539/ENSDARG00000007823/ENSDARG00000075121/ENSDARG00000030905/ENSDARG00000023062/ENSDARG00000058606	9	msig
GESERICK_TERT_TARGETS_DN	GESERICK_TERT_TARGETS_DN	7/632	24/17559	1.5345241838455043e-5	0.00529410843426699	0.0048174059967039575	ENSDARG00000074378/ENSDARG00000004060/ENSDARG00000019417/ENSDARG00000070538/ENSDARG00000075121/ENSDARG00000104773/ENSDARG00000027744	7	msig
ZFA:0000143	retinal photoreceptor layer	19/522	173/14994	9.626422424077902e-6	0.005698842075054118	0.005248933490181425	ENSDARG00000008306/ENSDARG00000010571/ENSDARG00000044199/ENSDARG00000056680/ENSDARG00000078647/ENSDARG00000005593/ENSDARG00000009637/ENSDARG00000011989/ENSDARG00000012981/ENSDARG00000019902/ENSDARG00000043483/ENSDARG00000046010/ENSDARG00000055565/ENSDARG00000017274/ENSDARG00000019917/ENSDARG00000036005/ENSDARG00000070677/ENSDARG00000010680/ENSDARG00000111106	19	ZFIN
PHONG_TNF_RESPONSE_VIA_P38_PARTIAL	PHONG_TNF_RESPONSE_VIA_P38_PARTIAL	20/632	194/17559	2.4089994435156256e-5	0.007616039401049326	0.006930261126551442	ENSDARG00000008363/ENSDARG00000010658/ENSDARG00000035631/ENSDARG00000040623/ENSDARG00000074378/ENSDARG00000068288/ENSDARG00000070538/ENSDARG00000070721/ENSDARG00000076041/ENSDARG00000087804/ENSDARG00000103483/ENSDARG00000103775/ENSDARG00000104773/ENSDARG00000022712/ENSDARG00000030905/ENSDARG00000053702/ENSDARG00000056795/ENSDARG00000004363/ENSDARG00000054823/ENSDARG00000073756	20	msig
SREBP1_Q6	SREBP1_Q6	26/632	294/17559	2.4177902860474052e-5	0.007616039401049326	0.006930261126551442	ENSDARG00000000175/ENSDARG00000003963/ENSDARG00000012667/ENSDARG00000014059/ENSDARG00000019532/ENSDARG00000021891/ENSDARG00000031983/ENSDARG00000037884/ENSDARG00000059916/ENSDARG00000063417/ENSDARG00000102556/ENSDARG00000003035/ENSDARG00000004111/ENSDARG00000004297/ENSDARG00000011170/ENSDARG00000024560/ENSDARG00000059067/ENSDARG00000069737/ENSDARG00000073883/ENSDARG00000076411/ENSDARG00000077897/…	26	msig
GO:0022857	transmembrane transporter activity	23/849	251/26176	8.364388650548428e-6	0.007753788279058393	0.007087718803885775	ENSDARG00000013926/ENSDARG00000016963/ENSDARG00000054343/ENSDARG00000055523/ENSDARG00000060246/ENSDARG00000061120/ENSDARG00000074728/ENSDARG00000074860/ENSDARG00000005894/ENSDARG00000008100/ENSDARG00000024560/ENSDARG00000028583/ENSDARG00000042859/ENSDARG00000044528/ENSDARG00000052271/ENSDARG00000054690/ENSDARG00000058731/ENSDARG00000077691/ENSDARG00000099111/ENSDARG00000104687/ENSDARG00000008263/…	23	go
IPR011021	Arrestin-like, N-terminal	6/825	17/22753	1.959633889606513e-5	0.007975709930698509	0.007260959254120976	ENSDARG00000036028/ENSDARG00000036107/ENSDARG00000039215/ENSDARG00000020761/ENSDARG00000012610/ENSDARG00000039443	6	interpro
IPR011022	Arrestin C-terminal-like domain	6/825	17/22753	1.959633889606513e-5	0.007975709930698509	0.007260959254120976	ENSDARG00000036028/ENSDARG00000036107/ENSDARG00000039215/ENSDARG00000020761/ENSDARG00000012610/ENSDARG00000039443	6	interpro
SCHOEN_NFKB_SIGNALING	SCHOEN_NFKB_SIGNALING	8/632	35/17559	2.6801208877833825e-5	0.008034009713330143	0.007310595740741228	ENSDARG00000010276/ENSDARG00000031426/ENSDARG00000004539/ENSDARG00000042934/ENSDARG00000099144/ENSDARG00000103775/ENSDARG00000027744/ENSDARG00000023062	8	msig
MIKKELSEN_NPC_HCP_WITH_H3K4ME3_AND_H3K27ME3	MIKKELSEN_NPC_HCP_WITH_H3K4ME3_AND_H3K27ME3	23/632	245/17559	2.772260080514197e-5	0.008034009713330143	0.007310595740741228	ENSDARG00000000241/ENSDARG00000003091/ENSDARG00000005343/ENSDARG00000037421/ENSDARG00000053209/ENSDARG00000055395/ENSDARG00000059279/ENSDARG00000062942/ENSDARG00000099149/ENSDARG00000004843/ENSDARG00000012555/ENSDARG00000027419/ENSDARG00000035677/ENSDARG00000039269/ENSDARG00000044098/ENSDARG00000045799/ENSDARG00000045932/ENSDARG00000053248/ENSDARG00000058357/ENSDARG00000073824/ENSDARG00000077897/…	23	msig
AIZARANI_LIVER_C10_MVECS_1	AIZARANI_LIVER_C10_MVECS_1	27/632	315/17559	2.949080298941803e-5	0.008217725679166678	0.00747776919525203	ENSDARG00000011571/ENSDARG00000014059/ENSDARG00000017321/ENSDARG00000026611/ENSDARG00000027088/ENSDARG00000031426/ENSDARG00000037895/ENSDARG00000053209/ENSDARG00000063089/ENSDARG00000071626/ENSDARG00000074378/ENSDARG00000100657/ENSDARG00000103038/ENSDARG00000004060/ENSDARG00000007370/ENSDARG00000025428/ENSDARG00000034321/ENSDARG00000042934/ENSDARG00000057121/ENSDARG00000060123/ENSDARG00000070425/…	27	msig
GO:0043551	regulation of phosphatidylinositol 3-kinase activity	6/849	19/26176	2.1604200694748474e-5	0.010013547022015918	0.009153358715406592	ENSDARG00000015863/ENSDARG00000026611/ENSDARG00000102762/ENSDARG00000103038/ENSDARG00000025428/ENSDARG00000038095	6	go
IPR004827	Basic-leucine zipper domain	12/825	82/22753	3.8376574072404265e-5	0.010412843764979023	0.009479687069113195	ENSDARG00000017121/ENSDARG00000040623/ENSDARG00000063014/ENSDARG00000074378/ENSDARG00000007823/ENSDARG00000040135/ENSDARG00000076533/ENSDARG00000077785/ENSDARG00000100097/ENSDARG00000104773/ENSDARG00000020133/ENSDARG00000067850	12	interpro
IPR036259	MFS transporter superfamily	18/825	172/22753	5.6209859961710874e-5	0.011438706502208162	0.010413616161327488	ENSDARG00000000241/ENSDARG00000013926/ENSDARG00000016963/ENSDARG00000055523/ENSDARG00000060246/ENSDARG00000061120/ENSDARG00000074728/ENSDARG00000028583/ENSDARG00000030263/ENSDARG00000044528/ENSDARG00000052271/ENSDARG00000052300/ENSDARG00000054690/ENSDARG00000058731/ENSDARG00000088762/ENSDARG00000101289/ENSDARG00000104687/ENSDARG00000008263	18	interpro
GO:0046935	1-phosphatidylinositol-3-kinase regulator activity	6/849	21/26176	4.087344229336627e-5	0.012629893668650178	0.011544954753038546	ENSDARG00000015863/ENSDARG00000026611/ENSDARG00000102762/ENSDARG00000103038/ENSDARG00000025428/ENSDARG00000038095	6	go
ELVIDGE_HYPOXIA_UP	ELVIDGE_HYPOXIA_UP	19/632	189/17559	5.4064166339271204e-5	0.014507217967704438	0.01320093075176825	ENSDARG00000036107/ENSDARG00000056680/ENSDARG00000001953/ENSDARG00000004060/ENSDARG00000007823/ENSDARG00000035859/ENSDARG00000038996/ENSDARG00000052775/ENSDARG00000070538/ENSDARG00000076411/ENSDARG00000077982/ENSDARG00000099144/ENSDARG00000021343/ENSDARG00000027744/ENSDARG00000030905/ENSDARG00000036171/ENSDARG00000040884/ENSDARG00000056795/ENSDARG00000023062	19	msig
BILD_HRAS_ONCOGENIC_SIGNATURE	BILD_HRAS_ONCOGENIC_SIGNATURE	25/632	293/17559	6.211795947894945e-5	0.015923819917615448	0.01448997626588581	ENSDARG00000008363/ENSDARG00000010276/ENSDARG00000042874/ENSDARG00000055395/ENSDARG00000070012/ENSDARG00000074378/ENSDARG00000074635/ENSDARG00000075045/ENSDARG00000079891/ENSDARG00000087646/ENSDARG00000102858/ENSDARG00000003250/ENSDARG00000004539/ENSDARG00000028583/ENSDARG00000034321/ENSDARG00000035859/ENSDARG00000039269/ENSDARG00000041998/ENSDARG00000074414/ENSDARG00000075121/ENSDARG00000087804/…	25	msig
WP_PHOTODYNAMIC_THERAPYINDUCED_HIF1_SURVIVAL_SIGNALING	WP_PHOTODYNAMIC_THERAPYINDUCED_HIF1_SURVIVAL_SIGNALING	9/632	50/17559	6.401771932660187e-5	0.015923819917615448	0.01448997626588581	ENSDARG00000008363/ENSDARG00000010276/ENSDARG00000016963/ENSDARG00000039452/ENSDARG00000099351/ENSDARG00000004539/ENSDARG00000038996/ENSDARG00000099144/ENSDARG00000056795	9	msig
HOQUE_METHYLATED_IN_CANCER	HOQUE_METHYLATED_IN_CANCER	10/632	62/17559	6.742600813865002e-5	0.015923819917615448	0.01448997626588581	ENSDARG00000010276/ENSDARG00000026611/ENSDARG00000037383/ENSDARG00000039041/ENSDARG00000052826/ENSDARG00000059279/ENSDARG00000004111/ENSDARG00000004539/ENSDARG00000025428/ENSDARG00000038095	10	msig
AMUNDSON_RESPONSE_TO_ARSENITE	AMUNDSON_RESPONSE_TO_ARSENITE	24/632	277/17559	6.813504726653953e-5	0.015923819917615448	0.01448997626588581	ENSDARG00000030972/ENSDARG00000034396/ENSDARG00000042018/ENSDARG00000052826/ENSDARG00000056680/ENSDARG00000074378/ENSDARG00000000551/ENSDARG00000003035/ENSDARG00000004187/ENSDARG00000007823/ENSDARG00000016375/ENSDARG00000045574/ENSDARG00000053544/ENSDARG00000054690/ENSDARG00000076533/ENSDARG00000087804/ENSDARG00000088825/ENSDARG00000098903/ENSDARG00000100097/ENSDARG00000104773/ENSDARG00000098114/…	24	msig
WP_OREXIN_RECEPTOR_PATHWAY	WP_OREXIN_RECEPTOR_PATHWAY	18/632	177/17559	7.261928993772635e-5	0.016441461112463356	0.014961007002630927	ENSDARG00000040623/ENSDARG00000063014/ENSDARG00000070617/ENSDARG00000074378/ENSDARG00000087646/ENSDARG00000004060/ENSDARG00000042934/ENSDARG00000052775/ENSDARG00000075121/ENSDARG00000078388/ENSDARG00000095963/ENSDARG00000101090/ENSDARG00000102167/ENSDARG00000104773/ENSDARG00000027744/ENSDARG00000063230/ENSDARG00000009544/ENSDARG00000054823	18	msig
IPR014752	Arrestin-like, C-terminal	6/825	22/22753	1.0114009341722126e-4	0.016465607208323622	0.01499002647699448	ENSDARG00000036028/ENSDARG00000036107/ENSDARG00000039215/ENSDARG00000020761/ENSDARG00000012610/ENSDARG00000039443	6	interpro
LEE_LIVER_CANCER_MYC_UP	LEE_LIVER_CANCER_MYC_UP	10/632	63/17559	7.760077589222318e-5	0.017036897616338087	0.01550282805145116	ENSDARG00000027088/ENSDARG00000037121/ENSDARG00000071626/ENSDARG00000000551/ENSDARG00000034321/ENSDARG00000042934/ENSDARG00000054690/ENSDARG00000036171/ENSDARG00000090889/ENSDARG00000023062	10	msig
DESCARTES_FETAL_SPLEEN_AFP_ALB_POSITIVE_CELLS	DESCARTES_FETAL_SPLEEN_AFP_ALB_POSITIVE_CELLS	21/632	229/17559	8.579453894622185e-5	0.01825167818459158	0.016608224978402104	ENSDARG00000035120/ENSDARG00000053684/ENSDARG00000056726/ENSDARG00000074169/ENSDARG00000099351/ENSDARG00000104995/ENSDARG00000003181/ENSDARG00000032816/ENSDARG00000054690/ENSDARG00000054835/ENSDARG00000060889/ENSDARG00000077691/ENSDARG00000077785/ENSDARG00000091916/ENSDARG00000099276/ENSDARG00000116302/ENSDARG00000004964/ENSDARG00000017444/ENSDARG00000037281/ENSDARG00000055705/ENSDARG00000004296	21	msig
HUANG_FOXA2_TARGETS_UP	HUANG_FOXA2_TARGETS_UP	9/632	52/17559	8.817235837966946e-5	0.01825167818459158	0.016608224978402104	ENSDARG00000016733/ENSDARG00000037383/ENSDARG00000037421/ENSDARG00000005789/ENSDARG00000016375/ENSDARG00000044098/ENSDARG00000073957/ENSDARG00000004363/ENSDARG00000060012	9	msig
GO:0006695	cholesterol biosynthetic process	5/849	15/26176	8.123103638245863e-5	0.018825292681634787	0.017208153759968214	ENSDARG00000032816/ENSDARG00000046098/ENSDARG00000088140/ENSDARG00000069375/ENSDARG00000099336	5	go
TRAVAGLINI_LUNG_NEUTROPHIL_CELL	TRAVAGLINI_LUNG_NEUTROPHIL_CELL	30/632	393/17559	9.413286932942386e-5	0.018944239952546554	0.017238425748835724	ENSDARG00000008363/ENSDARG00000010276/ENSDARG00000026611/ENSDARG00000028396/ENSDARG00000039215/ENSDARG00000074378/ENSDARG00000078647/ENSDARG00000113254/ENSDARG00000001953/ENSDARG00000004539/ENSDARG00000007370/ENSDARG00000009727/ENSDARG00000015164/ENSDARG00000025428/ENSDARG00000028583/ENSDARG00000055648/ENSDARG00000068382/ENSDARG00000076189/ENSDARG00000078754/ENSDARG00000087804/ENSDARG00000091321/…	30	msig
BERNARD_PPAPDC1B_TARGETS_DN	BERNARD_PPAPDC1B_TARGETS_DN	10/632	65/17559	1.0189764423006791e-4	0.019952660336401133	0.018156043977607835	ENSDARG00000035120/ENSDARG00000053272/ENSDARG00000056680/ENSDARG00000012390/ENSDARG00000052496/ENSDARG00000054323/ENSDARG00000060123/ENSDARG00000103775/ENSDARG00000040884/ENSDARG00000040277	10	msig
GO:0005942	phosphatidylinositol 3-kinase complex	6/849	25/26176	1.1939435149204612e-4	0.022135712766625352	0.02023420062128361	ENSDARG00000015863/ENSDARG00000026611/ENSDARG00000102762/ENSDARG00000103038/ENSDARG00000025428/ENSDARG00000038095	6	go
PACHER_TARGETS_OF_IGF1_AND_IGF2_UP	PACHER_TARGETS_OF_IGF1_AND_IGF2_UP	8/632	43/17559	1.2811498227064788e-4	0.023191522739382256	0.021103266414841605	ENSDARG00000001873/ENSDARG00000035631/ENSDARG00000070012/ENSDARG00000000551/ENSDARG00000004060/ENSDARG00000016375/ENSDARG00000060434/ENSDARG00000060482	8	msig
GALINDO_IMMUNE_RESPONSE_TO_ENTEROTOXIN	GALINDO_IMMUNE_RESPONSE_TO_ENTEROTOXIN	11/632	80/17559	1.321055167642456e-4	0.023191522739382256	0.021103266414841605	ENSDARG00000010276/ENSDARG00000026611/ENSDARG00000036107/ENSDARG00000074378/ENSDARG00000004060/ENSDARG00000004539/ENSDARG00000025428/ENSDARG00000063701/ENSDARG00000104773/ENSDARG00000027744/ENSDARG00000087832	11	msig
WP_ESTROGEN_RECEPTOR_PATHWAY	WP_ESTROGEN_RECEPTOR_PATHWAY	5/632	15/17559	1.3221309425825845e-4	0.023191522739382256	0.021103266414841605	ENSDARG00000074169/ENSDARG00000098315/ENSDARG00000004111/ENSDARG00000054323/ENSDARG00000022712	5	msig
DIRMEIER_LMP1_RESPONSE_EARLY	DIRMEIER_LMP1_RESPONSE_EARLY	10/632	67/17559	1.3234244207455792e-4	0.023191522739382256	0.021103266414841605	ENSDARG00000003963/ENSDARG00000008363/ENSDARG00000010658/ENSDARG00000074378/ENSDARG00000059067/ENSDARG00000104773/ENSDARG00000027744/ENSDARG00000052958/ENSDARG00000067850/ENSDARG00000070787	10	msig
RASHI_RESPONSE_TO_IONIZING_RADIATION_2	RASHI_RESPONSE_TO_IONIZING_RADIATION_2	15/632	138/17559	1.3576900244505205e-4	0.023191522739382256	0.021103266414841605	ENSDARG00000003091/ENSDARG00000027088/ENSDARG00000037018/ENSDARG00000071626/ENSDARG00000074378/ENSDARG00000102858/ENSDARG00000116743/ENSDARG00000007823/ENSDARG00000041998/ENSDARG00000076533/ENSDARG00000101986/ENSDARG00000103775/ENSDARG00000104773/ENSDARG00000022712/ENSDARG00000009544	15	msig
ELVIDGE_HYPOXIA_BY_DMOG_UP	ELVIDGE_HYPOXIA_BY_DMOG_UP	16/632	154/17559	1.4023545733970184e-4	0.023191522739382256	0.021103266414841605	ENSDARG00000036107/ENSDARG00000056680/ENSDARG00000001953/ENSDARG00000004060/ENSDARG00000007823/ENSDARG00000035859/ENSDARG00000038996/ENSDARG00000052775/ENSDARG00000070538/ENSDARG00000077982/ENSDARG00000099144/ENSDARG00000021343/ENSDARG00000030905/ENSDARG00000036171/ENSDARG00000040884/ENSDARG00000056795	16	msig
UEDA_PERIFERAL_CLOCK	UEDA_PERIFERAL_CLOCK	22/632	255/17559	1.4379839822902953e-4	0.023191522739382256	0.021103266414841605	ENSDARG00000030972/ENSDARG00000035120/ENSDARG00000045141/ENSDARG00000071005/ENSDARG00000078619/ENSDARG00000003820/ENSDARG00000004060/ENSDARG00000015164/ENSDARG00000024746/ENSDARG00000037403/ENSDARG00000040942/ENSDARG00000054323/ENSDARG00000069543/ENSDARG00000077785/ENSDARG00000087804/ENSDARG00000101289/ENSDARG00000101986/ENSDARG00000103483/ENSDARG00000017444/ENSDARG00000114895/ENSDARG00000060012/…	22	msig
CHEN_LVAD_SUPPORT_OF_FAILING_HEART_UP	CHEN_LVAD_SUPPORT_OF_FAILING_HEART_UP	15/632	139/17559	1.4724776342464924e-4	0.023191522739382256	0.021103266414841605	ENSDARG00000008363/ENSDARG00000028396/ENSDARG00000036107/ENSDARG00000040623/ENSDARG00000056726/ENSDARG00000090783/ENSDARG00000004187/ENSDARG00000007823/ENSDARG00000019417/ENSDARG00000042934/ENSDARG00000060889/ENSDARG00000007344/ENSDARG00000027744/ENSDARG00000056795/ENSDARG00000023062	15	msig
COULOUARN_TEMPORAL_TGFB1_SIGNATURE_UP	COULOUARN_TEMPORAL_TGFB1_SIGNATURE_UP	15/632	139/17559	1.4724776342464924e-4	0.023191522739382256	0.021103266414841605	ENSDARG00000000241/ENSDARG00000040623/ENSDARG00000055395/ENSDARG00000004060/ENSDARG00000016375/ENSDARG00000034321/ENSDARG00000040700/ENSDARG00000042934/ENSDARG00000055648/ENSDARG00000087804/ENSDARG00000101289/ENSDARG00000056795/ENSDARG00000079946/ENSDARG00000009544/ENSDARG00000087832	15	msig
DESCARTES_FETAL_PLACENTA_PAEP_MECOM_POSITIVE_CELLS	DESCARTES_FETAL_PLACENTA_PAEP_MECOM_POSITIVE_CELLS	16/632	155/17559	1.512823898591822e-4	0.02332001945808032	0.021220192781367483	ENSDARG00000003934/ENSDARG00000027088/ENSDARG00000071626/ENSDARG00000098431/ENSDARG00000104995/ENSDARG00000010312/ENSDARG00000028148/ENSDARG00000032578/ENSDARG00000039269/ENSDARG00000044528/ENSDARG00000054835/ENSDARG00000078749/ENSDARG00000091916/ENSDARG00000098438/ENSDARG00000099276/ENSDARG00000008263	16	msig
GO:0002062	chondrocyte differentiation	4/849	10/26176	1.9736070440693994e-4	0.026190005374451066	0.02394021952697793	ENSDARG00000052826/ENSDARG00000087646/ENSDARG00000054026/ENSDARG00000089086	4	go
GO:0048856	anatomical structure development	22/849	288/26176	1.9776703087503504e-4	0.026190005374451066	0.02394021952697793	ENSDARG00000010276/ENSDARG00000051854/ENSDARG00000059279/ENSDARG00000063417/ENSDARG00000098431/ENSDARG00000100657/ENSDARG00000004539/ENSDARG00000028148/ENSDARG00000032578/ENSDARG00000045799/ENSDARG00000058969/ENSDARG00000075121/ENSDARG00000077982/ENSDARG00000087599/ENSDARG00000101959/ENSDARG00000101986/ENSDARG00000103775/ENSDARG00000005541/ENSDARG00000039516/ENSDARG00000103980/ENSDARG00000035095/…	22	go
ALTEMEIER_RESPONSE_TO_LPS_WITH_MECHANICAL_VENTILATION	ALTEMEIER_RESPONSE_TO_LPS_WITH_MECHANICAL_VENTILATION	16/632	157/17559	1.7567072789598587e-4	0.026515300491800366	0.02412775808799473	ENSDARG00000008306/ENSDARG00000026611/ENSDARG00000074378/ENSDARG00000001953/ENSDARG00000007823/ENSDARG00000019417/ENSDARG00000025428/ENSDARG00000039269/ENSDARG00000091321/ENSDARG00000095963/ENSDARG00000103483/ENSDARG00000103775/ENSDARG00000104773/ENSDARG00000056795/ENSDARG00000090552/ENSDARG00000087832	16	msig
HALLMARK_XENOBIOTIC_METABOLISM	HALLMARK_XENOBIOTIC_METABOLISM	22/632	260/17559	1.899087833594774e-4	0.02696047850907953	0.024532850517941976	ENSDARG00000027088/ENSDARG00000027529/ENSDARG00000053272/ENSDARG00000071626/ENSDARG00000098315/ENSDARG00000099351/ENSDARG00000004111/ENSDARG00000006840/ENSDARG00000010957/ENSDARG00000011170/ENSDARG00000027419/ENSDARG00000038213/ENSDARG00000039269/ENSDARG00000054690/ENSDARG00000059067/ENSDARG00000098438/ENSDARG00000101089/ENSDARG00000004964/ENSDARG00000056795/ENSDARG00000045553/ENSDARG00000070787/…	22	msig
HP_ABNORMALITY_OF_RENAL_EXCRETION	HP_ABNORMALITY_OF_RENAL_EXCRETION	10/632	70/17559	1.9218821922094696e-4	0.02696047850907953	0.024532850517941976	ENSDARG00000007739/ENSDARG00000088484/ENSDARG00000099425/ENSDARG00000005789/ENSDARG00000042934/ENSDARG00000086248/ENSDARG00000090635/ENSDARG00000090866/ENSDARG00000087474/ENSDARG00000009470	10	msig
MIKKELSEN_MEF_LCP_WITH_H3K27ME3	MIKKELSEN_MEF_LCP_WITH_H3K27ME3	10/632	70/17559	1.9218821922094696e-4	0.02696047850907953	0.024532850517941976	ENSDARG00000027088/ENSDARG00000063089/ENSDARG00000071626/ENSDARG00000099880/ENSDARG00000102472/ENSDARG00000104722/ENSDARG00000024560/ENSDARG00000073883/ENSDARG00000095963/ENSDARG00000075829	10	msig
DAZARD_RESPONSE_TO_UV_NHEK_UP	DAZARD_RESPONSE_TO_UV_NHEK_UP	21/632	243/17559	1.97477987008818e-4	0.02696047850907953	0.024532850517941976	ENSDARG00000010276/ENSDARG00000033466/ENSDARG00000042874/ENSDARG00000074378/ENSDARG00000075045/ENSDARG00000103038/ENSDARG00000004539/ENSDARG00000007823/ENSDARG00000022280/ENSDARG00000042934/ENSDARG00000070669/ENSDARG00000075121/ENSDARG00000098837/ENSDARG00000098903/ENSDARG00000104773/ENSDARG00000027744/ENSDARG00000030905/ENSDARG00000055723/ENSDARG00000009544/ENSDARG00000023062/ENSDARG00000067850	21	msig
NFKB_C	NFKB_C	23/632	279/17559	2.0094766590618286e-4	0.02696047850907953	0.024532850517941976	ENSDARG00000010276/ENSDARG00000027088/ENSDARG00000030972/ENSDARG00000031983/ENSDARG00000070012/ENSDARG00000071626/ENSDARG00000091539/ENSDARG00000099880/ENSDARG00000102556/ENSDARG00000004060/ENSDARG00000004539/ENSDARG00000011170/ENSDARG00000042934/ENSDARG00000045799/ENSDARG00000098903/ENSDARG00000100851/ENSDARG00000101090/ENSDARG00000104023/ENSDARG00000016999/ENSDARG00000027744/ENSDARG00000039843/…	23	msig
NFKB_Q6	NFKB_Q6	23/632	279/17559	2.0094766590618286e-4	0.02696047850907953	0.024532850517941976	ENSDARG00000000175/ENSDARG00000010276/ENSDARG00000037773/ENSDARG00000056680/ENSDARG00000078647/ENSDARG00000087646/ENSDARG00000091539/ENSDARG00000099880/ENSDARG00000102556/ENSDARG00000004060/ENSDARG00000004187/ENSDARG00000004297/ENSDARG00000004539/ENSDARG00000011170/ENSDARG00000042934/ENSDARG00000074910/ENSDARG00000077785/ENSDARG00000098903/ENSDARG00000101090/ENSDARG00000104023/ENSDARG00000009470/…	23	msig
GARGALOVIC_RESPONSE_TO_OXIDIZED_PHOSPHOLIPIDS_MAGENTA_UP	GARGALOVIC_RESPONSE_TO_OXIDIZED_PHOSPHOLIPIDS_MAGENTA_UP	7/632	35/17559	2.1129021688839298e-4	0.027832684024661946	0.02532651920329197	ENSDARG00000010276/ENSDARG00000030972/ENSDARG00000031426/ENSDARG00000040623/ENSDARG00000004539/ENSDARG00000037403/ENSDARG00000100097	7	msig
GO:0015272	ATP-activated inward rectifier potassium channel activity	4/849	11/26176	3.021799981842056e-4	0.02914750074583105	0.026643658775216034	ENSDARG00000088484/ENSDARG00000086248/ENSDARG00000090635/ENSDARG00000090866	4	go
GO:0044183	protein folding chaperone	4/849	11/26176	3.021799981842056e-4	0.02914750074583105	0.026643658775216034	ENSDARG00000003035/ENSDARG00000037403/ENSDARG00000055723/ENSDARG00000058644	4	go
GO:0016829	lyase activity	10/849	82/26176	3.169686922492638e-4	0.02914750074583105	0.026643658775216034	ENSDARG00000015654/ENSDARG00000025504/ENSDARG00000027419/ENSDARG00000043141/ENSDARG00000078479/ENSDARG00000086790/ENSDARG00000017444/ENSDARG00000060070/ENSDARG00000062788/ENSDARG00000099336	10	go
GO:0043231	intracellular membrane-bounded organelle	16/849	184/26176	3.4587109838634473e-4	0.02914750074583105	0.026643658775216034	ENSDARG00000010276/ENSDARG00000068283/ENSDARG00000074221/ENSDARG00000074635/ENSDARG00000079891/ENSDARG00000098315/ENSDARG00000104811/ENSDARG00000104995/ENSDARG00000004539/ENSDARG00000012981/ENSDARG00000036462/ENSDARG00000042948/ENSDARG00000054835/ENSDARG00000079931/ENSDARG00000099276/ENSDARG00000103456	16	go
CUI_DEVELOPING_HEART_VALVAR_ENDOTHELIAL_CELL	CUI_DEVELOPING_HEART_VALVAR_ENDOTHELIAL_CELL	17/632	177/17559	2.286857031827246e-4	0.02931762886271519	0.026677753741917873	ENSDARG00000008363/ENSDARG00000010276/ENSDARG00000026611/ENSDARG00000040623/ENSDARG00000061231/ENSDARG00000078619/ENSDARG00000004539/ENSDARG00000007823/ENSDARG00000025428/ENSDARG00000040942/ENSDARG00000057121/ENSDARG00000057598/ENSDARG00000075121/ENSDARG00000102335/ENSDARG00000116302/ENSDARG00000055705/ENSDARG00000058606	17	msig
NF1_Q6	NF1_Q6	24/632	300/17559	2.313534608745605e-4	0.02931762886271519	0.026677753741917873	ENSDARG00000027088/ENSDARG00000031426/ENSDARG00000031983/ENSDARG00000063417/ENSDARG00000070012/ENSDARG00000071626/ENSDARG00000073808/ENSDARG00000087176/ENSDARG00000087646/ENSDARG00000099425/ENSDARG00000004297/ENSDARG00000008398/ENSDARG00000010957/ENSDARG00000012981/ENSDARG00000059067/ENSDARG00000070538/ENSDARG00000073883/ENSDARG00000077095/ENSDARG00000022712/ENSDARG00000030905/ENSDARG00000060482/…	24	msig
AIZARANI_LIVER_C30_HEPATOCYTES_4	AIZARANI_LIVER_C30_HEPATOCYTES_4	29/632	395/17559	2.3815172160396945e-4	0.02931762886271519	0.026677753741917873	ENSDARG00000010658/ENSDARG00000028396/ENSDARG00000030972/ENSDARG00000042018/ENSDARG00000061120/ENSDARG00000070617/ENSDARG00000073808/ENSDARG00000074169/ENSDARG00000074635/ENSDARG00000076773/ENSDARG00000099351/ENSDARG00000005789/ENSDARG00000007823/ENSDARG00000008141/ENSDARG00000010312/ENSDARG00000015164/ENSDARG00000019417/ENSDARG00000035859/ENSDARG00000053544/ENSDARG00000054323/ENSDARG00000077691/…	29	msig
BASAKI_YBX1_TARGETS_DN	BASAKI_YBX1_TARGETS_DN	31/632	434/17559	2.3874949660458193e-4	0.02931762886271519	0.026677753741917873	ENSDARG00000000241/ENSDARG00000008363/ENSDARG00000027088/ENSDARG00000053272/ENSDARG00000061713/ENSDARG00000063014/ENSDARG00000071626/ENSDARG00000074378/ENSDARG00000078619/ENSDARG00000104995/ENSDARG00000001953/ENSDARG00000004060/ENSDARG00000004111/ENSDARG00000010010/ENSDARG00000012390/ENSDARG00000032816/ENSDARG00000040942/ENSDARG00000052271/ENSDARG00000054835/ENSDARG00000062711/ENSDARG00000070538/…	31	msig
LIN_NPAS4_TARGETS_DN	LIN_NPAS4_TARGETS_DN	11/632	86/17559	2.539025016751399e-4	0.030476897380805605	0.02773263714300033	ENSDARG00000037421/ENSDARG00000042018/ENSDARG00000062942/ENSDARG00000005095/ENSDARG00000019417/ENSDARG00000044098/ENSDARG00000045383/ENSDARG00000052775/ENSDARG00000094709/ENSDARG00000102584/ENSDARG00000014233	11	msig
HP_RENAL_POTASSIUM_WASTING	HP_RENAL_POTASSIUM_WASTING	5/632	17/17559	2.566032767742087e-4	0.030476897380805605	0.02773263714300033	ENSDARG00000007739/ENSDARG00000088484/ENSDARG00000086248/ENSDARG00000090635/ENSDARG00000090866	5	msig
AIZARANI_LIVER_C17_HEPATOCYTES_3	AIZARANI_LIVER_C17_HEPATOCYTES_3	15/632	147/17559	2.735756870222233e-4	0.03170449192766969	0.028849694227306717	ENSDARG00000074635/ENSDARG00000098315/ENSDARG00000099351/ENSDARG00000104995/ENSDARG00000003181/ENSDARG00000010312/ENSDARG00000054835/ENSDARG00000091916/ENSDARG00000099276/ENSDARG00000116302/ENSDARG00000004964/ENSDARG00000037281/ENSDARG00000055705/ENSDARG00000056795/ENSDARG00000004296	15	msig
HALLMARK_MTORC1_SIGNALING	HALLMARK_MTORC1_SIGNALING	21/632	249/17559	2.756912341536495e-4	0.03170449192766969	0.028849694227306717	ENSDARG00000001873/ENSDARG00000010658/ENSDARG00000016733/ENSDARG00000019532/ENSDARG00000035631/ENSDARG00000038785/ENSDARG00000078619/ENSDARG00000094451/ENSDARG00000103038/ENSDARG00000000551/ENSDARG00000003035/ENSDARG00000004060/ENSDARG00000016375/ENSDARG00000032816/ENSDARG00000040942/ENSDARG00000046098/ENSDARG00000078114/ENSDARG00000098438/ENSDARG00000036005/ENSDARG00000079946/ENSDARG00000056160	21	msig
ICSBP_Q6	ICSBP_Q6	24/632	304/17559	2.8156068803011366e-4	0.03187354976215896	0.02900352942652306	ENSDARG00000006983/ENSDARG00000071355/ENSDARG00000088484/ENSDARG00000099614/ENSDARG00000103038/ENSDARG00000004111/ENSDARG00000008398/ENSDARG00000035859/ENSDARG00000040135/ENSDARG00000045383/ENSDARG00000045574/ENSDARG00000053636/ENSDARG00000077897/ENSDARG00000086248/ENSDARG00000090635/ENSDARG00000090866/ENSDARG00000094709/ENSDARG00000103775/ENSDARG00000031891/ENSDARG00000040884/ENSDARG00000058597/…	24	msig
GO:0005520	insulin-like growth factor binding	6/849	31/26176	4.2052526181653605e-4	0.03248557647532741	0.029694985593185227	ENSDARG00000078518/ENSDARG00000099351/ENSDARG00000104370/ENSDARG00000042934/ENSDARG00000099144/ENSDARG00000023062	6	go
LUDWICZEK_TREATING_IRON_OVERLOAD	LUDWICZEK_TREATING_IRON_OVERLOAD	4/632	10/17559	2.935441553331993e-4	0.032718883159831215	0.029772745665616638	ENSDARG00000000241/ENSDARG00000027088/ENSDARG00000071626/ENSDARG00000010312	4	msig
AIZARANI_LIVER_C29_MVECS_2	AIZARANI_LIVER_C29_MVECS_2	28/632	381/17559	2.9840873528749523e-4	0.03275714071451368	0.029807558358940715	ENSDARG00000007739/ENSDARG00000011571/ENSDARG00000014059/ENSDARG00000026611/ENSDARG00000027088/ENSDARG00000037895/ENSDARG00000063626/ENSDARG00000071626/ENSDARG00000078619/ENSDARG00000025428/ENSDARG00000034321/ENSDARG00000040942/ENSDARG00000042934/ENSDARG00000057121/ENSDARG00000060123/ENSDARG00000070425/ENSDARG00000075121/ENSDARG00000076411/ENSDARG00000077468/ENSDARG00000099144/ENSDARG00000018441/…	28	msig
GO:0008528	G protein-coupled peptide receptor activity	7/849	44/26176	4.954096787326193e-4	0.03532652093731831	0.03229188594168086	ENSDARG00000006678/ENSDARG00000011571/ENSDARG00000053708/ENSDARG00000104022/ENSDARG00000061846/ENSDARG00000074563/ENSDARG00000105113	7	go
FOSTER_TOLERANT_MACROPHAGE_DN	FOSTER_TOLERANT_MACROPHAGE_DN	33/632	482/17559	3.2872743812067343e-4	0.03554672073409372	0.03234595357344506	ENSDARG00000010276/ENSDARG00000016963/ENSDARG00000026611/ENSDARG00000028396/ENSDARG00000031426/ENSDARG00000045172/ENSDARG00000074378/ENSDARG00000091539/ENSDARG00000100788/ENSDARG00000102858/ENSDARG00000001953/ENSDARG00000004539/ENSDARG00000008141/ENSDARG00000010312/ENSDARG00000019417/ENSDARG00000025428/ENSDARG00000038668/ENSDARG00000040135/ENSDARG00000041998/ENSDARG00000058731/ENSDARG00000075121/…	33	msig
JINESH_BLEBBISHIELD_TRANSFORMED_STEM_CELL_SPHERES_UP	JINESH_BLEBBISHIELD_TRANSFORMED_STEM_CELL_SPHERES_UP	20/632	235/17559	3.3961588254162754e-4	0.035689941412445025	0.03247627809613065	ENSDARG00000000241/ENSDARG00000027088/ENSDARG00000027529/ENSDARG00000036107/ENSDARG00000037100/ENSDARG00000053272/ENSDARG00000071626/ENSDARG00000098315/ENSDARG00000104995/ENSDARG00000037403/ENSDARG00000054835/ENSDARG00000091916/ENSDARG00000099144/ENSDARG00000099276/ENSDARG00000103775/ENSDARG00000004964/ENSDARG00000056795/ENSDARG00000062122/ENSDARG00000040277/ENSDARG00000087017	20	msig
AMIT_DELAYED_EARLY_GENES	AMIT_DELAYED_EARLY_GENES	5/632	18/17559	3.4483035181106305e-4	0.035689941412445025	0.03247627809613065	ENSDARG00000040623/ENSDARG00000074378/ENSDARG00000004060/ENSDARG00000007823/ENSDARG00000104773	5	msig
WP_ID_SIGNALING_PATHWAY	WP_ID_SIGNALING_PATHWAY	5/632	18/17559	3.4483035181106305e-4	0.035689941412445025	0.03247627809613065	ENSDARG00000037383/ENSDARG00000008141/ENSDARG00000028148/ENSDARG00000032578/ENSDARG00000054823	5	msig
IPR008917	Transcription factor, Skn-1-like, DNA-binding domain superfamily	6/825	26/22753	2.7571028573527293e-4	0.037404695431418694	0.03405263879958459	ENSDARG00000017121/ENSDARG00000074378/ENSDARG00000076533/ENSDARG00000100097/ENSDARG00000104773/ENSDARG00000067850	6	interpro
GO:0007189	adenylate cyclase-activating G protein-coupled receptor signaling pathway	10/849	89/26176	6.150247860986558e-4	0.038415415151646364	0.03511543654922537	ENSDARG00000006678/ENSDARG00000009020/ENSDARG00000011571/ENSDARG00000052192/ENSDARG00000058631/ENSDARG00000104022/ENSDARG00000043141/ENSDARG00000104847/ENSDARG00000060070/ENSDARG00000040526	10	go
GO:0031099	regeneration	4/849	13/26176	6.216086594117534e-4	0.038415415151646364	0.03511543654922537	ENSDARG00000099351/ENSDARG00000025428/ENSDARG00000042934/ENSDARG00000022712	4	go
ABBUD_LIF_SIGNALING_1_UP	ABBUD_LIF_SIGNALING_1_UP	8/632	50/17559	3.8016133724801663e-4	0.03879251955439268	0.03529948784557937	ENSDARG00000026611/ENSDARG00000027088/ENSDARG00000071626/ENSDARG00000025428/ENSDARG00000077982/ENSDARG00000022712/ENSDARG00000037281/ENSDARG00000087832	8	msig
DESCARTES_FETAL_LIVER_HEPATOBLASTS	DESCARTES_FETAL_LIVER_HEPATOBLASTS	33/632	487/17559	3.9491631264423275e-4	0.03961087783912401	0.036044157917465215	ENSDARG00000016733/ENSDARG00000035120/ENSDARG00000053684/ENSDARG00000061398/ENSDARG00000074169/ENSDARG00000099351/ENSDARG00000104995/ENSDARG00000003181/ENSDARG00000005789/ENSDARG00000010312/ENSDARG00000032816/ENSDARG00000034321/ENSDARG00000044528/ENSDARG00000054026/ENSDARG00000054534/ENSDARG00000054690/ENSDARG00000054835/ENSDARG00000073957/ENSDARG00000076179/ENSDARG00000076294/ENSDARG00000077691/…	33	msig
BEGUM_TARGETS_OF_PAX3_FOXO1_FUSION_DN	BEGUM_TARGETS_OF_PAX3_FOXO1_FUSION_DN	9/632	63/17559	3.9911581535625296e-4	0.03961087783912401	0.036044157917465215	ENSDARG00000017121/ENSDARG00000053209/ENSDARG00000020000/ENSDARG00000045932/ENSDARG00000063701/ENSDARG00000070425/ENSDARG00000070721/ENSDARG00000027744/ENSDARG00000056795	9	msig
HP_HETEROGENEOUS	HP_HETEROGENEOUS	22/632	275/17559	4.155571296246567e-4	0.0398736822058933	0.036283298340853545	ENSDARG00000009738/ENSDARG00000018383/ENSDARG00000038609/ENSDARG00000088484/ENSDARG00000098431/ENSDARG00000004111/ENSDARG00000007370/ENSDARG00000051876/ENSDARG00000052271/ENSDARG00000058601/ENSDARG00000063911/ENSDARG00000068958/ENSDARG00000086248/ENSDARG00000087804/ENSDARG00000090635/ENSDARG00000090866/ENSDARG00000101986/ENSDARG00000103483/ENSDARG00000059805/ENSDARG00000060482/ENSDARG00000075612/…	22	msig
KRIGE_AMINO_ACID_DEPRIVATION	KRIGE_AMINO_ACID_DEPRIVATION	7/632	39/17559	4.2662340510126704e-4	0.0398736822058933	0.036283298340853545	ENSDARG00000016733/ENSDARG00000034396/ENSDARG00000056680/ENSDARG00000070012/ENSDARG00000007823/ENSDARG00000016375/ENSDARG00000077785	7	msig
SAKAI_CHRONIC_HEPATITIS_VS_LIVER_CANCER_DN	SAKAI_CHRONIC_HEPATITIS_VS_LIVER_CANCER_DN	7/632	39/17559	4.2662340510126704e-4	0.0398736822058933	0.036283298340853545	ENSDARG00000018383/ENSDARG00000026611/ENSDARG00000104722/ENSDARG00000004111/ENSDARG00000025428/ENSDARG00000038095/ENSDARG00000067850	7	msig
DURANTE_ADULT_OLFACTORY_NEUROEPITHELIUM_VASCULAR_SMOOTH_MUSCLE_CELLS	DURANTE_ADULT_OLFACTORY_NEUROEPITHELIUM_VASCULAR_SMOOTH_MUSCLE_CELLS	12/632	106/17559	4.2748428667681456e-4	0.0398736822058933	0.036283298340853545	ENSDARG00000018383/ENSDARG00000026611/ENSDARG00000033466/ENSDARG00000074378/ENSDARG00000007823/ENSDARG00000025428/ENSDARG00000060434/ENSDARG00000076411/ENSDARG00000103775/ENSDARG00000104773/ENSDARG00000027744/ENSDARG00000004363	12	msig
LEONARD_HYPOXIA	LEONARD_HYPOXIA	8/632	51/17559	4.368825715219836e-4	0.0398736822058933	0.036283298340853545	ENSDARG00000040623/ENSDARG00000056680/ENSDARG00000071005/ENSDARG00000074378/ENSDARG00000004060/ENSDARG00000028583/ENSDARG00000104773/ENSDARG00000056795	8	msig
AIZARANI_LIVER_C21_STELLATE_CELLS_1	AIZARANI_LIVER_C21_STELLATE_CELLS_1	21/632	258/17559	4.437759088284226e-4	0.0398736822058933	0.036283298340853545	ENSDARG00000026611/ENSDARG00000027088/ENSDARG00000031426/ENSDARG00000071626/ENSDARG00000074378/ENSDARG00000090783/ENSDARG00000013266/ENSDARG00000015164/ENSDARG00000025428/ENSDARG00000042934/ENSDARG00000057121/ENSDARG00000060434/ENSDARG00000068288/ENSDARG00000076411/ENSDARG00000099144/ENSDARG00000103775/ENSDARG00000104773/ENSDARG00000030905/ENSDARG00000056795/ENSDARG00000023062/ENSDARG00000052783	21	msig
FAN_OVARY_CL17_PUTATIVE_APOPTOTIC_SMOOTH_MUSCLE_CELL	FAN_OVARY_CL17_PUTATIVE_APOPTOTIC_SMOOTH_MUSCLE_CELL	21/632	258/17559	4.437759088284226e-4	0.0398736822058933	0.036283298340853545	ENSDARG00000018383/ENSDARG00000031426/ENSDARG00000033466/ENSDARG00000037121/ENSDARG00000042874/ENSDARG00000061231/ENSDARG00000062262/ENSDARG00000063626/ENSDARG00000003035/ENSDARG00000007823/ENSDARG00000011170/ENSDARG00000024746/ENSDARG00000037403/ENSDARG00000060434/ENSDARG00000103483/ENSDARG00000022712/ENSDARG00000027744/ENSDARG00000036005/ENSDARG00000055723/ENSDARG00000056160/ENSDARG00000101755	21	msig
PIONTEK_PKD1_TARGETS_UP	PIONTEK_PKD1_TARGETS_UP	9/632	64/17559	4.498539678148829e-4	0.0398736822058933	0.036283298340853545	ENSDARG00000028396/ENSDARG00000104995/ENSDARG00000039269/ENSDARG00000042934/ENSDARG00000054690/ENSDARG00000054835/ENSDARG00000091916/ENSDARG00000099276/ENSDARG00000063375	9	msig
CACCCBINDINGFACTOR_Q6	CACCCBINDINGFACTOR_Q6	24/632	314/17559	4.512963341453762e-4	0.0398736822058933	0.036283298340853545	ENSDARG00000027088/ENSDARG00000031983/ENSDARG00000033466/ENSDARG00000037884/ENSDARG00000059279/ENSDARG00000071626/ENSDARG00000091539/ENSDARG00000004843/ENSDARG00000022280/ENSDARG00000027903/ENSDARG00000059067/ENSDARG00000061365/ENSDARG00000076748/ENSDARG00000077897/ENSDARG00000087804/ENSDARG00000018611/ENSDARG00000019917/ENSDARG00000030905/ENSDARG00000053702/ENSDARG00000056795/ENSDARG00000070677/…	24	msig
TAKEDA_TARGETS_OF_NUP98_HOXA9_FUSION_16D_UP	TAKEDA_TARGETS_OF_NUP98_HOXA9_FUSION_16D_UP	19/632	223/17559	4.670749995781293e-4	0.04077058279450056	0.037099438457296435	ENSDARG00000000175/ENSDARG00000010276/ENSDARG00000042018/ENSDARG00000071355/ENSDARG00000074696/ENSDARG00000079781/ENSDARG00000094451/ENSDARG00000099425/ENSDARG00000004539/ENSDARG00000011170/ENSDARG00000031540/ENSDARG00000052775/ENSDARG00000078114/ENSDARG00000095963/ENSDARG00000098837/ENSDARG00000103775/ENSDARG00000087474/ENSDARG00000052783/ENSDARG00000101755	19	msig
BLANCO_MELO_BETA_INTERFERON_TREATED_BRONCHIAL_EPITHELIAL_CELLS_DN	BLANCO_MELO_BETA_INTERFERON_TREATED_BRONCHIAL_EPITHELIAL_CELLS_DN	18/632	206/17559	4.836225181406783e-4	0.04084615379395363	0.03716820474541885	ENSDARG00000031983/ENSDARG00000042544/ENSDARG00000052917/ENSDARG00000053272/ENSDARG00000059916/ENSDARG00000061120/ENSDARG00000061231/ENSDARG00000063014/ENSDARG00000071005/ENSDARG00000008553/ENSDARG00000034321/ENSDARG00000045574/ENSDARG00000056047/ENSDARG00000070538/ENSDARG00000074889/ENSDARG00000076179/ENSDARG00000076189/ENSDARG00000019917	18	msig
CUI_DEVELOPING_HEART_C9_B_T_CELL	CUI_DEVELOPING_HEART_C9_B_T_CELL	15/632	155/17559	4.8406387847045514e-4	0.04084615379395363	0.03716820474541885	ENSDARG00000036107/ENSDARG00000045417/ENSDARG00000052826/ENSDARG00000061231/ENSDARG00000074378/ENSDARG00000078647/ENSDARG00000094577/ENSDARG00000010255/ENSDARG00000052496/ENSDARG00000056346/ENSDARG00000069961/ENSDARG00000103483/ENSDARG00000104773/ENSDARG00000053702/ENSDARG00000101050	15	msig
CHIARADONNA_NEOPLASTIC_TRANSFORMATION_KRAS_DN	CHIARADONNA_NEOPLASTIC_TRANSFORMATION_KRAS_DN	17/632	189/17559	4.935468550165831e-4	0.04084615379395363	0.03716820474541885	ENSDARG00000026611/ENSDARG00000053209/ENSDARG00000061948/ENSDARG00000078619/ENSDARG00000007823/ENSDARG00000025428/ENSDARG00000035677/ENSDARG00000040942/ENSDARG00000042934/ENSDARG00000059067/ENSDARG00000070721/ENSDARG00000101289/ENSDARG00000030905/ENSDARG00000036171/ENSDARG00000038159/ENSDARG00000054823/ENSDARG00000070787	17	msig
CAFFAREL_RESPONSE_TO_THC_DN	CAFFAREL_RESPONSE_TO_THC_DN	7/632	40/17559	5.012692674111126e-4	0.04084615379395363	0.03716820474541885	ENSDARG00000030972/ENSDARG00000078619/ENSDARG00000037403/ENSDARG00000040942/ENSDARG00000046098/ENSDARG00000055723/ENSDARG00000024204	7	msig
HP_ABNORMAL_SHARPEY_FIBER_MORPHOLOGY	HP_ABNORMAL_SHARPEY_FIBER_MORPHOLOGY	7/632	40/17559	5.012692674111126e-4	0.04084615379395363	0.03716820474541885	ENSDARG00000059916/ENSDARG00000088484/ENSDARG00000005789/ENSDARG00000069961/ENSDARG00000086248/ENSDARG00000090635/ENSDARG00000090866	7	msig
AMIT_EGF_RESPONSE_120_HELA	AMIT_EGF_RESPONSE_120_HELA	11/632	93/17559	5.04399720136037e-4	0.04084615379395363	0.03716820474541885	ENSDARG00000008363/ENSDARG00000033466/ENSDARG00000052826/ENSDARG00000061948/ENSDARG00000059067/ENSDARG00000075121/ENSDARG00000087804/ENSDARG00000053702/ENSDARG00000067850/ENSDARG00000070787/ENSDARG00000099336	11	msig
FAN_OVARY_CL11_MURAL_GRANULOSA_CELL	FAN_OVARY_CL11_MURAL_GRANULOSA_CELL	33/632	494/17559	5.074056371919706e-4	0.04084615379395363	0.03716820474541885	ENSDARG00000008363/ENSDARG00000010571/ENSDARG00000016963/ENSDARG00000027529/ENSDARG00000030972/ENSDARG00000037773/ENSDARG00000039452/ENSDARG00000040623/ENSDARG00000042018/ENSDARG00000042379/ENSDARG00000061948/ENSDARG00000099425/ENSDARG00000102858/ENSDARG00000007823/ENSDARG00000014357/ENSDARG00000019417/ENSDARG00000024746/ENSDARG00000032816/ENSDARG00000037403/ENSDARG00000041998/ENSDARG00000042934/…	33	msig
HP_HEMOLYTIC_ANEMIA	HP_HEMOLYTIC_ANEMIA	15/632	156/17559	5.182110960905025e-4	0.04125757572720539	0.03754258062249644	ENSDARG00000027529/ENSDARG00000039452/ENSDARG00000078619/ENSDARG00000099425/ENSDARG00000024560/ENSDARG00000040942/ENSDARG00000069543/ENSDARG00000069961/ENSDARG00000087804/ENSDARG00000091321/ENSDARG00000098837/ENSDARG00000022712/ENSDARG00000058597/ENSDARG00000090552/ENSDARG00000038095	15	msig
GROSS_HYPOXIA_VIA_HIF1A_DN	GROSS_HYPOXIA_VIA_HIF1A_DN	14/632	140/17559	5.314962628329783e-4	0.04185533069809704	0.03808651137440438	ENSDARG00000031426/ENSDARG00000070617/ENSDARG00000078647/ENSDARG00000001953/ENSDARG00000004060/ENSDARG00000019417/ENSDARG00000020000/ENSDARG00000042934/ENSDARG00000042948/ENSDARG00000055648/ENSDARG00000075121/ENSDARG00000093366/ENSDARG00000023062/ENSDARG00000052783	14	msig
HP_ABNORMALITY_OF_THE_COMMON_COAGULATION_PATHWAY	HP_ABNORMALITY_OF_THE_COMMON_COAGULATION_PATHWAY	9/632	66/17559	5.672747132790338e-4	0.04400469972720603	0.040042342725144946	ENSDARG00000099425/ENSDARG00000024560/ENSDARG00000098837/ENSDARG00000116302/ENSDARG00000022712/ENSDARG00000037281/ENSDARG00000055705/ENSDARG00000056795/ENSDARG00000101755	9	msig
KRIEG_HYPOXIA_VIA_KDM3A	KRIEG_HYPOXIA_VIA_KDM3A	8/632	53/17559	5.709374429754819e-4	0.04400469972720603	0.040042342725144946	ENSDARG00000010658/ENSDARG00000027529/ENSDARG00000042874/ENSDARG00000074378/ENSDARG00000046098/ENSDARG00000104773/ENSDARG00000056795/ENSDARG00000040277	8	msig
ENGELMANN_CANCER_PROGENITORS_DN	ENGELMANN_CANCER_PROGENITORS_DN	10/632	80/17559	5.782733244330947e-4	0.04410094984755548	0.04012992610442628	ENSDARG00000017121/ENSDARG00000036107/ENSDARG00000099149/ENSDARG00000042934/ENSDARG00000077897/ENSDARG00000102433/ENSDARG00000027744/ENSDARG00000055723/ENSDARG00000063230/ENSDARG00000075505	10	msig
DESCARTES_FETAL_PLACENTA_AFP_ALB_POSITIVE_CELLS	DESCARTES_FETAL_PLACENTA_AFP_ALB_POSITIVE_CELLS	17/632	192/17559	5.910704341959982e-4	0.04452355191207219	0.04051447540958311	ENSDARG00000053684/ENSDARG00000074169/ENSDARG00000088933/ENSDARG00000104995/ENSDARG00000028163/ENSDARG00000032816/ENSDARG00000054835/ENSDARG00000076294/ENSDARG00000076414/ENSDARG00000077691/ENSDARG00000077785/ENSDARG00000091916/ENSDARG00000099276/ENSDARG00000116302/ENSDARG00000004964/ENSDARG00000037281/ENSDARG00000004296	17	msig
GROSS_ELK3_TARGETS_UP	GROSS_ELK3_TARGETS_UP	6/632	30/17559	6.022509437381746e-4	0.04452355191207219	0.04051447540958311	ENSDARG00000037895/ENSDARG00000055648/ENSDARG00000080021/ENSDARG00000038159/ENSDARG00000023062/ENSDARG00000060012	6	msig
HP_TETANY	HP_TETANY	6/632	30/17559	6.022509437381746e-4	0.04452355191207219	0.04051447540958311	ENSDARG00000088484/ENSDARG00000063701/ENSDARG00000086248/ENSDARG00000090635/ENSDARG00000090866/ENSDARG00000031891	6	msig
BUSSLINGER_ESOPHAGEAL_DENDRITIC_CELLS	BUSSLINGER_ESOPHAGEAL_DENDRITIC_CELLS	23/632	302/17559	6.184618488478199e-4	0.04526016257477228	0.041184758738265784	ENSDARG00000010276/ENSDARG00000010658/ENSDARG00000036107/ENSDARG00000037773/ENSDARG00000045417/ENSDARG00000052826/ENSDARG00000074378/ENSDARG00000094451/ENSDARG00000004539/ENSDARG00000005451/ENSDARG00000011170/ENSDARG00000057598/ENSDARG00000078114/ENSDARG00000095963/ENSDARG00000101289/ENSDARG00000103483/ENSDARG00000104773/ENSDARG00000005560/ENSDARG00000053702/ENSDARG00000060070/ENSDARG00000090552/…	23	msig
JIANG_HYPOXIA_NORMAL	JIANG_HYPOXIA_NORMAL	20/632	247/17559	6.425005323992553e-4	0.04639563463671531	0.042217988410119214	ENSDARG00000008363/ENSDARG00000027529/ENSDARG00000037773/ENSDARG00000056680/ENSDARG00000061100/ENSDARG00000061231/ENSDARG00000070012/ENSDARG00000071005/ENSDARG00000098420/ENSDARG00000011170/ENSDARG00000014357/ENSDARG00000035859/ENSDARG00000055648/ENSDARG00000062711/ENSDARG00000068288/ENSDARG00000099144/ENSDARG00000027744/ENSDARG00000030905/ENSDARG00000056795/ENSDARG00000079946	20	msig
HP_HYPERACTIVE_RENIN_ANGIOTENSIN_SYSTEM	HP_HYPERACTIVE_RENIN_ANGIOTENSIN_SYSTEM	4/632	12/17559	6.531890590676275e-4	0.04639563463671531	0.042217988410119214	ENSDARG00000088484/ENSDARG00000086248/ENSDARG00000090635/ENSDARG00000090866	4	msig
HP_HYPOCHLOREMIA	HP_HYPOCHLOREMIA	4/632	12/17559	6.531890590676275e-4	0.04639563463671531	0.042217988410119214	ENSDARG00000088484/ENSDARG00000086248/ENSDARG00000090635/ENSDARG00000090866	4	msig
QI_HYPOXIA	QI_HYPOXIA	16/632	177/17559	6.772318672238314e-4	0.04763635803919086	0.043346992176012844	ENSDARG00000010658/ENSDARG00000027529/ENSDARG00000039452/ENSDARG00000070617/ENSDARG00000071005/ENSDARG00000004060/ENSDARG00000010957/ENSDARG00000011170/ENSDARG00000038996/ENSDARG00000056346/ENSDARG00000076414/ENSDARG00000099144/ENSDARG00000005423/ENSDARG00000040884/ENSDARG00000079946/ENSDARG00000099336	16	msig
DESCARTES_FETAL_KIDNEY_URETERIC_BUD_CELLS	DESCARTES_FETAL_KIDNEY_URETERIC_BUD_CELLS	21/632	267/17559	6.950030307015645e-4	0.04841631689839264	0.04405672045833906	ENSDARG00000014496/ENSDARG00000027088/ENSDARG00000037889/ENSDARG00000042544/ENSDARG00000052705/ENSDARG00000055395/ENSDARG00000059279/ENSDARG00000061398/ENSDARG00000071626/ENSDARG00000088933/ENSDARG00000099425/ENSDARG00000104995/ENSDARG00000054835/ENSDARG00000077982/ENSDARG00000091916/ENSDARG00000099108/ENSDARG00000099276/ENSDARG00000101986/ENSDARG00000104847/ENSDARG00000004964/ENSDARG00000009544	21	msig
ZHAN_MULTIPLE_MYELOMA_CD1_VS_CD2_UP	ZHAN_MULTIPLE_MYELOMA_CD1_VS_CD2_UP	9/632	68/17559	7.086751578589483e-4	0.048898585892267435	0.044495564046823	ENSDARG00000001873/ENSDARG00000056680/ENSDARG00000070012/ENSDARG00000099149/ENSDARG00000016375/ENSDARG00000016531/ENSDARG00000060434/ENSDARG00000077785/ENSDARG00000101050	9	msig
INGRAM_SHH_TARGETS_UP	INGRAM_SHH_TARGETS_UP	15/632	161/17559	7.21493026406097e-4	0.0490440248024304	0.04462790706296489	ENSDARG00000037895/ENSDARG00000079549/ENSDARG00000003181/ENSDARG00000005789/ENSDARG00000010312/ENSDARG00000014357/ENSDARG00000015164/ENSDARG00000042934/ENSDARG00000054026/ENSDARG00000076294/ENSDARG00000098438/ENSDARG00000099144/ENSDARG00000089086/ENSDARG00000060397/ENSDARG00000073756	15	msig
WP_EICOSANOID_METABOLISM_VIA_CYCLOOXYGENASES_COX	WP_EICOSANOID_METABOLISM_VIA_CYCLOOXYGENASES_COX	6/632	31/17559	7.243216913540445e-4	0.0490440248024304	0.04462790706296489	ENSDARG00000010276/ENSDARG00000027088/ENSDARG00000071626/ENSDARG00000004539/ENSDARG00000004964/ENSDARG00000087017	6	msig
