# Supplementary material for: Dynamics in zebrafish development define transcriptomic specificity after angiogenesis inhibitor exposure
Source: Arch Toxicol. 2025 Jan 9;99(4):1561–78. doi: 10.1007/s00204-024-03944-7 (PMC11968557; doi:10.1007/s00204-024-03944-7)
Supplement: Supplementary file 7 — (TSV 4466 KB) [file 204_2024_3944_MOESM7_ESM.tsv]

ensembl_gene_id	external_gene_name	auci_per_h.0-24hpf.C1	auci_per_h.24-72hpf.C1	auci_per_h.72-96hpf.C1	auci_per_h.0-24hpf.C2	auci_per_h.24-72hpf.C2	auci_per_h.72-96hpf.C2	auci_per_h.24-72hpf.C3	auci_per_h.72-96hpf.C3
ENSDARG00000000380	pde6a	0	0	0	0	-0.06821819108271429	-0.1488841353648751	-0.11412529293905636	-0.5377702801121079
ENSDARG00000000638	opn1mw4	0	-0.08431912798653396	-0.5141659577023744	0	-0.25971794939087894	-0.9784959258987277	-0.17914228114137784	-0.28789631898029705
ENSDARG00000000767	spi1b	0.6946496649086774	0.09190373449966642	0	1.0252528718137315	0.026661516333477433	0	0	0
ENSDARG00000002696	gnb3b	0	-0.2693982034008043	-0.24281210722939497	0.05252518968891187	-0.26379762732867557	-0.8093001612503296	0	0
ENSDARG00000002771	si:ch211-48m9.1	-0.1281874409861244	-0.19791321579506793	-0.1628333500676283	0	-0.3256126231610253	-0.7791078983874833	-0.6586388750839414	0
ENSDARG00000002933	gbx2	-0.5911730351913925	0	0	-0.8683056324228839	-0.006411500105603148	0	-0.010873119374996578	0
ENSDARG00000002970	ss18	0	0	0	0	0	0	0.9540132596666513	2.5294152154539384
ENSDARG00000003998	phyhipla	0.0476239738507043	0.010412609103638988	0	0.5240215219314389	-0.030441934806067477	0	-0.8711413899078034	-0.01313494056008001
ENSDARG00000004154	orai1b	0.22391524010380826	0.909430088686873	0	0.232660011204893	0.5894685506096692	0.6211005876271095	0	0
ENSDARG00000004328	LIN28A	0	0	0	0	0.052676792559999935	0.0980680638058714	0.4668019768166715	0.4067766005431817
ENSDARG00000004378	yrk	0.35653466250118054	-0.04056366978978642	0	0.0028800863906261963	-0.20732213896495114	-0.18488720300787578	-0.299808045389804	-0.34256269722363747
ENSDARG00000004748	zgc:100868	0.6435257244780904	0.21688340068878345	0.11037960112973279	0.6356529442367052	0.23059481355327532	-0.22707692523599132	-0.1310315534448641	0
ENSDARG00000004771	ankrd10b	-0.4773986792047589	-0.10121799314655255	0	-0.6920554234611633	-0.035030015984501235	-0.010044490148397598	0	0
ENSDARG00000004954	grna	0.3189331029058527	0.07838972051705108	0	-0.022527711571408943	0.35360939979931016	0.2262823981026795	0.40860559062412344	0.5338337007276889
ENSDARG00000005314	si:dkeyp-80c12.5	0	0	0	0	0.3005828951770492	0.01639436425912917	0.536535897943062	0.0161651546373791
ENSDARG00000005616	bfb	0.24202690114898653	-0.048974622322792545	0	0	0.3897537046842011	0.8104992104948986	0.06275855498587977	0.696938731625219
ENSDARG00000006427	fabp2	0	0	0	0.23470949301781616	-0.1294601236359149	-0.29464442768600213	-0.03551515799173153	-0.3866107806442411
ENSDARG00000006456	pdgfrl	1.1127620922732004	-0.06819499182925899	0	1.9814154079264374	-0.0385182798382641	0	-0.1801145891108521	-6.190198322043657e-4
ENSDARG00000006585	DMWD	-2.3791464822197855e-4	-0.07904204359840465	0	0	-0.12097914853753093	-0.51369855299904	-0.2278533686898169	-0.1433840958592918
ENSDARG00000006598	sgk2b	1.1982215489019745	0	0	1.8728056704478073	0.004803077769126261	0	0	0
ENSDARG00000006775	cass4	0.007367231993334471	-5.488711044225584e-4	0	0.8286128070445448	0.24085057342616856	0.7379463370573437	0	0
ENSDARG00000006782	rb1	0	0	0	0	-0.11569060792183883	-0.1325808983715221	-0.34610839507823854	-0.20414658391471266
ENSDARG00000006978	zak	0.054481540845497965	-0.0722948953444671	0.020391161611771885	0.12164851615678957	-0.3424767653790684	-0.7677873797623458	-0.03711408519414578	-0.049901017490162757
ENSDARG00000007421	ftcd	0.6216703814667386	-0.010250589613545961	-0.0018251773469262474	1.5512849635579022	-0.022971117742466948	0	0.007908634998487788	0
ENSDARG00000007443	fbxl18	-0.12931424599489347	0.06387785037362602	0.3980833426893544	-0.13972963810484682	0.10912548838884842	0.6728975948709741	0.014730430285614911	0.13888188807836935
ENSDARG00000007671	ghrb	0	0	0	0	-0.06756342575241307	-0.14031918504625066	-0.1669873228305132	-0.6158097423025033
ENSDARG00000007764	klhdc10	0	0	0	0	0.0326645732160236	0.12329512313438373	0.3422568391497013	0.581994893055326
ENSDARG00000007787	zgc:112965	0	0	0	0	-0.05264364610376802	-0.09535577836484523	-0.8818115779847164	0.06905129090624855
ENSDARG00000008678	snx3	0	-0.03527429424422824	-0.21313262244205836	0.04787306477430442	0.4946465405146986	1.3254909507974664	0	0
ENSDARG00000009134	hlx1	0.20319370386872926	0	0	1.4334031129235538	-0.33905755907404467	-0.05145651597116371	-0.5525837433943682	-0.3463884506741686
ENSDARG00000009466	rgs9bp	0	0	0	0	-0.2673277955339787	0	-0.5396625930805804	0
ENSDARG00000009553	gng3	0.28354219799415803	0	0	1.296103029521593	-0.014863467716477483	0	-0.006934156104330326	0
ENSDARG00000010591	foxn4	-0.8942068136925608	-0.17652382480253004	0	-0.35231574157462825	-0.1389529138772806	0	-0.2483393324060858	-0.2415980092291771
ENSDARG00000010602	zgc:112294	0	-0.5695418021650952	0	0	-0.5388621423519457	-0.31214586289770113	-0.8010951663773515	-0.04101083735805567
ENSDARG00000010918	nprl3	0.3280550359144265	0.34354411519826766	0	0.007930548763294316	0.25442978821848317	0.455942050635872	0.02414726736704534	0.11214172850361696
ENSDARG00000011049	slc17a9b	0.06265976598532501	0	0	0.18895589193200515	-0.1000583736428651	-0.1369714624208969	-0.3419076336949303	-0.2737870847996482
ENSDARG00000011571	calcrlb	0	0	0	0	-0.14371203805994262	-0.2531263446528575	-0.5439956941845131	-0.5833571601835587
ENSDARG00000011821	plod2	0.005786397329035826	0.00698562892242259	0	0	-0.09611612669569701	-0.11350620153082412	-0.6348410356968119	-0.517616379087444
ENSDARG00000011956	dlx4a	-0.5431691138323074	-0.15241721290998778	0	-0.687937530114608	-0.038213722893121874	-0.0035356155890036074	-0.11804989765262434	0
ENSDARG00000012397	eya4	0.5208273548653651	-0.00536375410415961	0	0.9568853670260249	-0.005937596458687248	0	-0.07303190295393372	-0.10198630298820306
ENSDARG00000012694	c3a.1	0	0	0	0.04730992679468162	0.0029652393911866466	0.22561761551660778	0.10056483173903005	0.683770347507899
ENSDARG00000013539	ikzf1	-0.022942312800583776	0	0	0	-0.038860177436794804	-0.06452491777472066	-1.291479417829675	-0.026670524787956448
ENSDARG00000013653	adgrl4	0.14157905107252614	0	0	0.015761630467147885	-0.21028604159064035	-0.18681875882543755	-0.7414052907493169	-0.35358620810623287
ENSDARG00000013771	ctss2.2	0	0.4470777293534385	0.0994680570018013	0	0.6067758342276434	0.2583093542801153	0.7642539717575341	0.6438612946620251
ENSDARG00000013921	frya	0.6890272302196401	0	0	0.7903686949628749	-0.01057634272169321	-0.025590752778779553	-0.6356059477750006	0.032817055381345
ENSDARG00000013926	slc16a9a	0.8814694612452899	0.2763689379815286	0	1.5480455568934028	0.25330890637729025	0.025824677097640497	-0.13729710204842976	0.0031976796909419826
ENSDARG00000014053	olfm1b	0.8181262753819777	-0.0744798359524255	0	1.0677633105191233	-0.10401344574890219	0	-0.0541425326798605	-0.001009520199263638
ENSDARG00000014215	cdh13	0.1763750747957739	0.4205682003341773	0	0.18117930928842865	0.4620333728288047	0.13490266642073342	0	0
ENSDARG00000014465	arhgef25b	0.7397059808119089	0.1562652653738721	0	0.5818019276166969	0.07436004024921186	0.11822360617392809	0.0011631327780964353	0.04000849899111892
ENSDARG00000014806	hacd2	-0.38841997257096944	-0.05553898039880387	0	-0.5039197239520005	-0.15356035210725233	-0.09221552463380145	0	0
ENSDARG00000015076	gja8b	-0.0959330900223697	-0.27033888776097864	0	-0.1918717667680222	-0.25084566257666246	-0.39008173239506627	-0.04972541626574764	0
ENSDARG00000015266	mab21l2	-0.782138800524687	0	0	-0.6923430416843495	0.012068800535708466	0.0021681595282931425	0.16639982173829093	0.14027256647686068
ENSDARG00000015947	matn4	-1.6507258416555934	0.11673647430276458	0	0.40527636229864733	-0.06741264398776357	-0.07750499996892675	-0.006285182324441071	0
ENSDARG00000016733	psat1	0.14913497524184402	0.15540566655398255	0.015305005101255676	0.48678527255169046	0.10067872190710925	0.20849818282194246	0.31553099726935147	0.24626602840314463
ENSDARG00000017121	mafba	-0.42727414972285466	-0.0019567666658699885	0	-1.3624842469931844	-0.07185380863699853	-0.023288371894047907	-0.09148206710095291	-0.020670998372048967
ENSDARG00000017163	sinup	0.00452152778196341	0.8564796488973939	0.5289590706546011	0	0.21056835940589425	0.23009228918616284	0.0032246615355339295	0
ENSDARG00000017274	opn1sw2	-0.0014098329206954816	-0.1351373791696784	-0.39833967629799166	-0.006745439871822581	-0.35915139136425095	-1.047525848423512	0	-0.2311191117114346
ENSDARG00000017321	kdr	0.10856008052364877	-0.015466500204575974	0	-0.181071058781476	-0.1658575840511402	-0.18881771644625744	-0.5006262621469014	-0.3378987550044082
ENSDARG00000017489	zgc:123068	0.5957513821383119	0.007786478567304808	0.08726911816317422	0.9181880001795905	-0.04095727492008366	-0.013522811088006756	-0.023667830917525664	0.03381993927262892
ENSDARG00000017537	prkag3a	1.170269139496412	-0.08735345159513996	0	1.035772248701794	-0.09021849024513419	-0.017620394162449957	-0.45290248043848397	0
ENSDARG00000017542	fgf1a	1.1932217596393624	-0.0360517873360748	0.031200786055548175	0.773454785593917	0.009223316063014592	0.0038499248795440984	-0.1203067749498214	0
ENSDARG00000017615	tlx3b	-0.7160548306412273	-0.02660234483026956	0	-0.7086752827926289	-0.07887114125403233	-0.09911956127646747	-0.11833098960225262	0
ENSDARG00000018383	frzb	0	-0.04748396967344201	0	-0.08859256464387745	-0.25708728783535145	-0.3411476811325065	-0.5850074907872529	-0.10794968419639424
ENSDARG00000018997	cplx2l	0.8352978977312193	-0.016013069093127108	0	1.4687272155075988	-0.0029339167337682497	0	0.005957655924816476	0
ENSDARG00000019130	plk2b	-0.08510852575760813	-0.00855753366095333	0	-0.15523713886993262	-0.26384702323104986	-0.21727207639052545	-0.8948341365570261	-0.5085556287787828
ENSDARG00000019236	gsr	0	0.06680803995087035	0.01919648610882159	-0.09053675074552466	0.2396726607687478	0.545465499493417	0.027604195908034927	0.6225273104645616
ENSDARG00000019417	gadd45ga	0.8248174098731106	-0.16220295784502872	0	0.7577972812733246	0.007860596706957495	-0.006927453063634914	0.172132541333242	0.017832533226349253
ENSDARG00000019566	neurod1	-1.2013827252421736	-0.06429378341775335	0	-0.4762383490426261	-0.11589797360095834	-0.12058640661719373	0.015564061411749925	0
ENSDARG00000019920	lft1	0	0	-0.013493714991687325	0	0.21260257021875545	0.14358494662376664	0.3397074350738204	0.9583328155319321
ENSDARG00000020114	slc20a1a	0	0	0	0	-0.029332114740916997	-0.010307910999828274	-1.1032920201854213	-0.019304715553478288
ENSDARG00000020134	sipa1l1	0.18884624433913091	0.23864310997305405	0	0.35926602383323175	0.6368314903489726	0.37968793629823994	0	0
ENSDARG00000020354	lmx1a	0	0	0	-6.943290731638504e-5	-0.064573973601695	-0.17694858402148891	-1.0862580915712194	-0.004352261099693198
ENSDARG00000020574	atp2a1	0.32611778014146275	0.034921302988284705	0.12948860999609685	0.6398390862235338	0.0808227978487312	0.24394387414331156	0	0
ENSDARG00000021677	phf11	1.391086079384104	0.004236906416975974	0	1.4224796085458717	0.03546126107750764	0	0	0
ENSDARG00000022378	mtmr1b	0	0	0	0	-0.11432691516381703	-0.10548507580270174	-0.6596607753264417	-0.08719518183909523
ENSDARG00000023318	fmn2a	-0.3095509771585575	-0.11998395629754338	0	-0.3305492926745085	-0.16265584010527784	-0.4737294213029295	0	0
ENSDARG00000023578	lpp	0	0	0	0	-0.04174431446631687	-0.15046344695121355	-0.13942268282874384	-0.5986709168010141
ENSDARG00000023886	cacna2d4b	0.03250495715894786	0.04521121931978079	-0.36190442458149374	3.592377641767081e-5	-0.12977868999533534	0	-0.8394391041482581	0
ENSDARG00000024101	adra1d	0.5723061152344523	0	0	0.7863304425443971	-1.6004034775878283e-6	0	0	0
ENSDARG00000024160	hao1	-0.5448562310704447	-0.035079023180865684	0	-1.132878170282806	-0.06407692893694471	0	0	0
ENSDARG00000024540	tspan36	0.9059718003876424	0	0	0.9520130876540752	-0.01232660234717482	0.1061498691842525	0.0035261181467022033	0
ENSDARG00000025301	gfap	-0.5611169473947147	-0.07598819221683895	-0.008679106497151546	-0.8709953716262759	-0.046347531686556004	-0.10471948528508086	0	0
ENSDARG00000026599	en2a	-0.7217267349477751	0	-0.061738264960581275	-0.6744705564668833	-0.007117335115955308	0	-0.08134058974776978	0
ENSDARG00000026764	ahsg1	-0.8320440333989745	-0.005275104605784551	0	-0.8086512294145236	-0.12040516469331179	-0.3813260557962397	-0.2238570081430241	-0.03607889937942508
ENSDARG00000026820	gucy2d	0	-0.6626381784881138	-0.2669216007757485	0	-0.22921303543933155	-0.6354819142823348	0	0
ENSDARG00000027041	pcdh17	-0.3308932844089583	-0.059027058212845325	0	-1.0589662992216482	-0.09250415444489152	-0.1448697265076233	-0.19518872721578906	0
ENSDARG00000027088	ptgdsb.1	0	0	0	0.011005456760141339	0.2768567286342147	0.4147010777010627	0.6499846106364054	0.6971336595781898
ENSDARG00000027529	hmox1a	0.13359789318476606	0.3479732787118733	0.3840432660550352	0.23121969026024541	0.15335350460745328	0.5270701940413578	0.11145313004787112	0.25949983473141913
ENSDARG00000028048	rdh8a	0	0	0	-0.029580742119323156	-0.0667269881822102	-0.1742628620256803	-0.1500496985472601	-0.42396927851220984
ENSDARG00000028661	cntfr	-0.21132617802790088	-0.06913688498669572	-0.00703081916624304	-1.015448722447118	-0.05352818145777923	-0.08804794886890811	-0.22911882011284404	-0.19848194668930352
ENSDARG00000028663	tek	0.0024072641645808937	0	0	-0.2908453872547456	-0.20013723542355513	-0.26417422161388654	-0.3568679254118078	-0.2156653935533165
ENSDARG00000029051	gbe1a	0.0066248079544918405	0.1751448103383416	0.1954677208904159	0.0950702945197228	0.3393509566609269	0.32468126233124994	0.004229272348506704	0
ENSDARG00000029114	si:dkey-40m6.8	0.35145885935459664	-0.13491431029715767	0	1.871007521147433	-0.10635004947848382	0	-0.14235954290119474	0
ENSDARG00000029204	tyrp1a	-0.04181643516905808	-0.23463228174769932	-0.048534714099086856	-0.11118973620055335	-0.3857373292573533	-0.5278756390171185	-0.10512108260907413	-0.643848231109856
ENSDARG00000029230	pnp4b	0	0	0	0	-0.12664715675752763	-0.39443910120333503	-0.09729203073736327	-0.8652125235210892
ENSDARG00000030588	slc10a1	0.37530247540159317	0	0	1.0141938722675405	-0.0018095159965040425	0	0.013918347456532447	0
ENSDARG00000030722	xirp1	-0.5505763745707859	0.19092886671467865	0.5069036812978428	-1.319105225748477	-0.06433046939408363	-0.06801954031447568	-0.013631464083250165	0
ENSDARG00000030844	klf11a	0	-3.0603862694823645e-4	0	0	-0.2951041029522575	-0.2827849527318959	-0.23491337689332872	-0.5496863146118356
ENSDARG00000031929	stard14	1.3228494512971776	0.06942075152085665	0.003603167530166852	1.585219320805993	0.26226931693128525	-0.022332949578593133	0.323215835851102	0.17334335291005476
ENSDARG00000032623	rcan3	-0.3454577754941259	-0.008385725595077553	0	-1.0444570124075998	-0.05251889532265278	-0.15527008234770243	-0.16665449873241944	-0.2665600322571165
ENSDARG00000033161	sst1.2	-0.4403081080970195	-0.009733810294050243	0	-1.205824092322693	0.02155008348570223	0.07378990286568927	0.00504348163246248	0
ENSDARG00000033382	grifin	0.06596311704465042	-0.5240484133514368	-0.0839937882577257	0.052166451833794626	-0.19948160303700013	-0.23726931317095948	0	0
ENSDARG00000033443	mdm2	0.026068464315675707	0.15859170433525924	0	0.04676788450749769	0.32694954618079103	0.5221132085223096	0.005875765532994827	0.7562099173207025
ENSDARG00000034588	scn4ab	0	0	0	0	-0.08909321541860371	0	-1.1655106389437742	0
ENSDARG00000034862	f7	-0.6693470766064517	-0.12399425431246275	0	-0.42260590097793377	-0.0738641843000351	0	-0.033407432987391975	0
ENSDARG00000034895	tgfb1b	0	0	0	-0.3520744849486283	-0.15452780800124113	-0.0023564998325126723	-0.9669872377792977	0.09378533843189296
ENSDARG00000035458	atp2a1l	0.44377504728581746	-0.036584461285981064	0.0014824629276167028	1.0020341781205642	-0.12945246140183023	0	0	0
ENSDARG00000035559	tp53	0.06054466123880518	0.1638383934721593	0	0.0026552539398681184	0.15758186819618006	0.2139665081049361	0.13503829440256016	0.6748085613906158
ENSDARG00000035798	gngt1	0	-0.05015743645603213	-0.16054917503675806	0.1188767130793666	-0.18169050804309755	-0.5648379821510335	-0.016265115790429493	-0.006461234106885702
ENSDARG00000035891	acana	-0.014583518776138053	-0.019927909365460256	0	0	-0.08705379985202831	-0.020840934561415322	-1.3139504442240846	-0.04863700978052957
ENSDARG00000035949	tmem106bb	0	0	0	0	1.5112347487906972	-0.1681282775606029	0	0
ENSDARG00000036045	penkb	-1.083405949946265	-0.07556378186163486	0	-1.2603134757043295	-0.09389077633142902	-0.15693963463468474	-0.4582631567683918	-7.381086775848205e-4
ENSDARG00000036135	bbox1	0	0	0	0	-0.2270893572218992	-0.07181315877845977	-0.5042242332776226	-0.4099683350031989
ENSDARG00000036171	rnasel3	-0.18509052562392886	0	0	1.5767227496241198	0	0.02949729958381223	0.012270432153358287	0.21820402279155296
ENSDARG00000036292	cdx4	-0.9977305945322642	0	0	-0.9465033051303671	0	0	0	0
ENSDARG00000036376	cldn7a	0.9025959285152134	-0.04476556511606847	0	1.4232508083071496	0.01314987394497105	0	0	0
ENSDARG00000036479	si:dkeyp-80c12.4	0.00038722394404487424	0	0.013540291226987668	0	-0.29297100960088585	-0.8086729495335586	-0.3911941988396177	-0.06923419857043345
ENSDARG00000036558	col18a1a	-0.3705332559666416	-0.06784031137730674	0	-0.9786958723820844	-0.022683292622015395	-0.056720639802344236	0	0
ENSDARG00000036893	f13a1b	-0.21292758520026014	0	0	-0.027800411749563155	-0.24367210787763816	-0.42169182069338523	-0.23056885905074778	-0.2251451344072606
ENSDARG00000036952	zgc:198371	-0.07121923469559766	-0.029620537373959265	0	1.3771996750634057	-0.006327851712059706	0	0	0
ENSDARG00000036967	smox	0.965222138194908	0.0017687247457219815	0	1.0534079096429598	-0.011649852804911145	-0.005859222681599933	0	0
ENSDARG00000037121	mat2ab	5.770073116564905e-4	0.2140948425830056	0.05848530354301145	0	0.2977537669639656	0.2719761313733407	0.47350688361394544	0.1138493685801437
ENSDARG00000037789	pvalb1	-0.22694883948491035	-0.29212717902166413	0	-0.4885462660356318	-0.22203582750575093	0	0	0
ENSDARG00000037804	phlda3	0	0	0	0	0.10332765392738065	0.41734522188637	0.060141820538976466	0.4534038046137277
ENSDARG00000037861	slc2a3b	0	0	0	0	-0.26013945952680567	0.017683933116786284	-1.26425300570854	0.19893329115729955
ENSDARG00000037925	rgs9a	0	-0.11811500365166157	-0.37127951086370664	0	-0.5072817599713754	-1.0319880569627244	-0.49844306450655596	-0.14022314528218097
ENSDARG00000038293	zgc:103559	-1.4016893667579216	-0.24166593977599382	-0.001459991581632948	0.07200512716840236	-0.16323532543548228	0	0	0
ENSDARG00000038489	b3gnt7	-0.11731308442840778	0	0	-1.4893982586641576	-0.04121247669329782	-0.07899030112472329	-1.1978473042856046	-0.13982780370033818
ENSDARG00000038639	elovl6l	0.9606448000361645	0.03640534055701276	0	0.8880904632308504	0.06497196910352127	-0.031683174425027986	0.23255427278152932	0.2197939887135095
ENSDARG00000038716	casq1a	0.39724286792386043	-0.3297791458905609	-0.0029722370582108853	2.152637595463102	-0.2454181026366638	-0.13022146028737233	-0.0011613800961241699	0
ENSDARG00000038826	jph1b	-0.10796631625872015	-0.2321501246522444	0	-0.9675844684696013	-0.11127743777162541	-0.06283136645738871	-0.0010230537221396616	0
ENSDARG00000038894	tmx3a	0.35631757824502625	-0.331063762424192	0	-0.0025130163803223048	-0.6841770042195531	-0.2439416578073226	-0.2935119935441769	0
ENSDARG00000039117	tefa	0.49613417929054643	0.19981767935575512	0.001647522583947552	0.877126292349283	0.0408583746181722	0.017318537997296227	0.06401457319250389	0.11469501955575191
ENSDARG00000039914	gapdhs	0.7557280306204054	-0.06691599167691778	0	0.8771283862829539	-0.04873612273564705	-0.10130529309396226	-4.5283639600174764e-4	0
ENSDARG00000039929	ckmt2b	0.5573816209168744	-0.04477855149083232	0	0.8270548963860386	-0.0949353503537718	0	-0.03703973577905115	0
ENSDARG00000039935	CABZ01064671.1	0.281497132284088	0.7431399665419672	0	0.07989252821644878	0.5411305262814107	0.012453103641883135	0	0
ENSDARG00000039943	tent5ba	1.2889928201569556	0.009900807597306252	-0.0014397313222848974	1.7905153038313428	0.012664844617660537	0.06990238829338677	0.08854748827198124	0.17061534224908328
ENSDARG00000040358	spred3	1.6818970346499322	-0.08728272006322048	0	1.8290015674458948	-0.02974831302377109	-0.002842931657989208	-0.07212120766936364	0
ENSDARG00000040463	slc25a51b	0.42379754757098875	0.026217534778816987	0.07787947680643392	1.2896576260480817	-0.03805377470843887	-0.04907556120153825	-0.07723599831039855	-0.021573450889727036
ENSDARG00000040568	pdzd3a	0.14839261373247267	-0.018172873281882777	0	0.3344395417045923	-0.20968838163097558	-0.08798073263753048	-0.6464502454656681	0
ENSDARG00000041140	ddb2	0.117123985776705	0.19373657843905637	0.0013973674543817586	0.09716859187606924	0.21157706425282385	0.14671831702732793	0.3776268124593501	0.21116679984741857
ENSDARG00000041394	dnajb1b	0.06822869326067395	0.3891258465011895	0	0.15167665928644736	0.5643028784400107	0.09132154194073888	0	0
ENSDARG00000041399	adgre7	0	0	0	-0.11912400086225419	-0.4303678379322156	-0.19402144917702355	-0.7721585041472301	-0.0029833813596963307
ENSDARG00000041490	afp4	-0.08579874096855251	-0.07262185613163051	-0.6602675784957946	0.0051633701061548016	0.023235238132344627	-0.24589130664602168	-0.14256230426767572	-0.7589862697023593
ENSDARG00000041502	tgfb1a	0.6022919755343217	0	0	0.7506754707712395	-0.00896901220261296	0	-0.05509371914547498	0
ENSDARG00000041735	tmem237a	-0.013045618516506867	-0.02049597492477986	-0.21290354787614305	0	-0.2806236087435266	-0.7119722060427076	0.011361923218549218	0
ENSDARG00000041797	cx28.9	0.05620837938972614	-0.15046525367780184	0	0	-0.2183638871285582	0	-0.5731681828112224	0
ENSDARG00000041858	ren	0	0	0	0.022142621234012127	-0.22051541565722046	-0.2778803274717772	-0.4913271029239183	-0.8079338858360331
ENSDARG00000042014	cyp11c1	0	0	0	0	-0.0432540418283533	0	-0.9876932432422337	-0.1088665754052024
ENSDARG00000042063	si:ch211-145c1.1	0.01197293147673243	0.44167186935730746	0	-0.0051479449914993885	0.5060260520911262	0.08991169817311402	-0.0836565002989509	0
ENSDARG00000042379	zgc:103681	0	0	0	0	-0.06584939095172214	-0.25310894125581807	-0.20709854841386105	-0.4543756549995644
ENSDARG00000042630	hebp2	0.8516400827828008	0.046679817996850524	0.028729634960751704	0.8364961990044774	0.027412693739975773	0.026824689484303405	0.07101180217318123	0.20285600186347474
ENSDARG00000042643	si:ch1073-440p11.2	0	0.2571525853855689	0.15244788248535826	0	0.7077683047193648	1.005653693453347	0.6449161146743541	0
ENSDARG00000042646	zgc:77784	0.3968411268333582	0.017851649340842587	0	1.3355330816243571	0.01318764850022561	0	0	0
ENSDARG00000042747	coasy	0.19957329228015447	0.7803604419398481	0	0.14488378482426587	0.6215001288124035	0.36078144665644213	0	0
ENSDARG00000042826	egr2b	-0.4616647903949285	0	0	-1.18571255786304	-0.030189660879921112	0	-1.0149058064744743	0.018462736883113017
ENSDARG00000042934	ctgfa	-0.5045077416275343	0.0033007452438140682	0	-0.8852769752287654	-0.01718171104585669	-0.02937246850394058	0.08036006726169259	0
ENSDARG00000043342	gpx3	0.9904787931913394	0.5121144424550004	0	1.241579899856627	0.2962372161922826	0	0	0
ENSDARG00000043447	gpr55a	0.45195945120561115	0.009428239290982708	-0.0018840861648721594	1.14895957790142	0.011261889000370387	-0.15562644756667152	0	0
ENSDARG00000043468	sytl3	-0.3121236061839165	0.4272143884276886	0.5215022551985496	0	0.36702292864031666	1.0767967699835934	0.3704740891748898	0
ENSDARG00000043684	bpnt1	0.2945017165656058	-0.009630038354300296	-0.021883567223537164	1.312309653137435	-0.017432442290190815	0	0	0
ENSDARG00000044169	prelid1b	0.7852070326454583	-0.0012534687175757649	-5.0151513949610566e-5	1.024954167055441	2.3963294445137663e-4	-0.09888427667466826	0	0
ENSDARG00000044199	gnat1	0	0	0	0	-0.05658824018355712	-0.5343535266533049	0	-0.41565598388193653
ENSDARG00000044355	CT030712.1	-0.12817004722092545	-0.059160604211314194	-0.06544249398916156	-0.8243819100564266	-0.22013576386770556	0.026904439900326857	-1.1765235563752779e-4	0
ENSDARG00000044365	angptl3	-0.29691344723529123	0	0	-1.0351611472298567	-0.08564702010807215	0.03610654136169033	-0.3334400126135746	1.9512118945404788
ENSDARG00000044405	ttc4	0	0	0	0	-0.17733548638125787	0.045938536026411396	-0.49392460111009956	-0.37179855041281407
ENSDARG00000044574	rbms3	0.4827243716694076	0	0	0.9654540538563011	0	0	-0.19098568840280292	0
ENSDARG00000044862	opn1lw1	0.036348702988818024	-0.01911958075037745	-0.2155325082457209	0.07618592215089004	-0.11249207410667889	-0.6872813280160454	-0.03509670012177195	0
ENSDARG00000045089	si:ch211-270n8.1	0	0	0	1.4779628884505278	-0.025277793258527952	0.46651091919783166	-0.03890740261899442	0.2964901973473359
ENSDARG00000045141	aqp8a.1	8.529515601863096e-4	0	0	0.06691975928303331	-0.11762698642857213	-0.3084865778240712	-0.12948796996024373	-0.3634094420790442
ENSDARG00000045156	rgs9b	0	0	0	0.24433674969256558	-0.3532046649285433	-0.004511938221209003	-0.8345025966318093	-0.08545032388865383
ENSDARG00000045306	slc51a	-0.2858352140504034	-0.14002009693673984	-0.3567541358058332	-0.04020635927476623	-0.4027382127546513	-0.5789138199510949	0	-0.094587954934182
ENSDARG00000045544	hgfa	-0.057760507474144185	-0.18512553257705444	0	0	-0.12920865978364246	-0.017360525826460197	-1.1340045232444016	-0.01106115296476417
ENSDARG00000045638	slc13a1	0	0	0	0	-0.08164310116113255	-0.11041313532012564	-0.8147802994024554	-0.0082514073020849
ENSDARG00000045792	si:dkey-106n21.1	0	-0.09045996944835176	-0.1909703615532301	-0.7772335822884582	-0.278095432014584	-0.17598228838196608	-0.6361659368235342	0
ENSDARG00000045834	si:dkey-14d8.7	0.016175861500537625	0	0	-0.3286655837376691	-0.2707614154372821	0	-0.7139778143212994	0
ENSDARG00000045911	tulp4a	0.024743038138973137	-0.013516831279778178	0.12748991244901783	-0.0040952729201031695	-0.3367696474031036	0.05372282773153166	-0.5913045332582102	0
ENSDARG00000051861	pkp3a	1.1874006338686098	0.9118142855154541	0.1849747513249442	0.011976145010113336	0.44745419375494694	0.5123810009551493	0	0
ENSDARG00000051879	abcc8	0.42711119227014477	-0.13719917225195807	0	1.2653546059269725	-0.0423257417577602	0	0	0
ENSDARG00000052056	parietopsin	0	0	0	1.2094494303034315	-0.011303025441454836	-0.5508784593302357	-0.1316461179766009	-0.2708382610890702
ENSDARG00000052063	col4a5	-0.34224693383197713	-4.633610465311303e-5	0	-0.4358917678963394	0.08291767038472003	0.09705540376384629	0.25891473014558686	0.34022063014410125
ENSDARG00000052375	zgc:66455	0	0.016718990376440403	0.324688111310573	0	0.2813584784027871	0.9434343417091727	0	0
ENSDARG00000052713	lrrtm1	-0.4868337517497116	-0.14905503799370623	-0.06783212852917912	-1.1769026138415888	-0.15179282978381625	-0.2369700657884244	-0.05852854364693605	0
ENSDARG00000052731	ankrd31	-1.1124499208929206	0	0	-1.3773768537766486	0	0	0	0
ENSDARG00000052783	cdc42ep3	-0.381468013745665	-0.022054321150839374	0	-0.8855476803945102	-0.0036448801004831436	-0.058837072277835904	-0.008736677972615306	-0.07496872807854056
ENSDARG00000052910	wnt8a	0.024408799916708742	0.3222831781875387	0.38935254993795704	0	0.16511318289740004	0.39174255418432624	0.3942281468486987	0
ENSDARG00000053248	inab	0.7606723387750693	0	0	0.5756698530911368	-0.017386857777244837	0	-0.20135906397494333	0
ENSDARG00000053269	slc2a15b	1.0650218496675952	-0.041619739611390455	0	1.0598560040795204	-0.04746176996322793	-0.09330285825551306	-0.02369465406534642	-0.4218721273818953
ENSDARG00000053761	si:dkey-187j14.4	0.4123618777868499	1.251230569653089e-4	0	0.924021548749663	0.014969543313806628	-0.0016295076218052354	-0.010092518297547134	0.0029154583707341696
ENSDARG00000054318	stk33	0	0	0.2664924609760702	-0.4203006712628263	-0.11800000847785802	0	-0.8797218942658851	-0.06032276774069293
ENSDARG00000054451	loxl1	-0.20888023277254722	-0.07407770560006029	0	-0.8634453897501349	-0.027204072970290878	-0.26579386705709723	-0.20823355461919815	-0.18108978574863513
ENSDARG00000054610	coro1a	0.7879690085090147	0	0	0.6143570919190124	-0.028542711983363146	0	0.004763115233879184	-0.16915096460000278
ENSDARG00000054846	CU657980.1	-0.3418794285564342	0	0	-0.6027736486277979	-0.08221129758828319	-0.09004344487216166	-1.5150233643680888	-0.046892933030152996
ENSDARG00000055138	zgc:110410	0.10977211124168663	-0.21886335578420102	-3.4018062932455177e-4	-0.4540065972194867	-0.13662314411696252	-0.1115045859582096	-1.2570259413761813	-0.013724148470272519
ENSDARG00000055278	cfb	0.042391510833312614	0	0	0	0.1100837882490465	0.5634206499405022	0.13228185268246867	0.48407517170556574
ENSDARG00000055288	prelid3a	0	-6.571954531191721e-4	0	0.0014563943157614363	-0.03167569899741878	0	-1.048760697209318	-0.0013362585693092975
ENSDARG00000055431	BX248515.1	-0.17380042594235132	0.012377474744695255	0	-1.7988180030879617	-0.03644967335757135	0	-0.3931564363706433	-0.03686889499435383
ENSDARG00000055490	galnt12	0.07947133232794869	0	0	0	-0.06549616340275774	-0.2642774681333855	-0.2193510081459371	-0.3465955765259674
ENSDARG00000055493	hic1	0.08809868896592409	-0.08665444559736947	-0.016628422064098643	-0.001398568474889206	-0.1466855875385994	-0.17941840964682276	-0.4224983782900813	-0.40243863616662906
ENSDARG00000056087	ecrg4a	-0.002573378861958089	-0.002255730967691181	-0.02304434017048963	-0.044361255465942745	-0.09031218882884819	-0.24791564105131228	-0.25280312673459227	-0.49221336413906086
ENSDARG00000056248	si:dkey-183i3.5	0.22419685967001393	-0.044665398732249374	0	1.219235774761869	-0.02410582612336759	0	0	0
ENSDARG00000056330	mhc2dbb	0	0	0	0	0.12903095225120725	0	0.8766111276231193	-0.12113987779369835
ENSDARG00000056381	cfap97	0	-0.2258207100861738	-0.4979377699110545	0	-0.147709503239926	-0.27162542425577096	0	0
ENSDARG00000056458	lhfpl5b	0.999570968272982	-0.04360333524769414	-0.0041329317570668435	0.8737483057765929	-0.023631807877908785	0	-0.12557072681929252	0
ENSDARG00000056630	angptl5	0	0	0	0	-0.15007579084606576	-0.0804677841917506	-1.0721152769984015	-0.04937593304234846
ENSDARG00000056642	hdac9b	-0.2652690047310812	-0.18627823026398538	-0.16935518387110413	-0.9144941805776156	-0.1439982980484215	-0.3560303245564503	0.23450951190887348	0
ENSDARG00000056680	stc2a	-0.3255316524474828	0.015349710084802104	0	0.021771094883019454	0.27714748492105334	0.23957473048114317	0.4099819020370935	0.35197436421319334
ENSDARG00000056725	hmgb3a	0.037256297653217064	-0.10122873504960712	-0.5362938353375023	0	-0.0887559557094047	-0.34802454604385935	-0.06044133056558182	0
ENSDARG00000056874	lygl1	0.5118648330829412	0.12298387744592104	0	1.2306331092424694	0.17445673457709374	0.41162205216969155	0.22081500416676383	0.4824224815114471
ENSDARG00000057064	enpep	-1.0537435984474237	-2.393723514746232e-4	0	-0.5380305728715616	-0.015605593010123736	0	0	0
ENSDARG00000057206	nmt1b	0	0	0	0	-0.04266422836386998	-0.20502520314066577	-0.1573044895525398	-0.4822101525825133
ENSDARG00000058039	bhlhe22	-0.5583458255775328	-0.0677399948595877	0	-0.566240378479157	-0.07165206786232987	-0.004269111779445812	0	0
ENSDARG00000058325	casp8	0.13306482872061934	0	0	0.4456259575674574	0.10210091716619109	0.3820502567599593	0.04699373187986093	0.3456010874897577
ENSDARG00000058543	lama5	-0.29700553458350043	-0.050460925475603935	0.06077100694426626	-0.8549980478696397	-0.03469123880821367	-0.11472631820708713	0	0
ENSDARG00000058556	muc5.2	-0.017543441767187487	-0.11211181034933597	0	1.5284220619541637	-0.8612839783097282	-0.11491937945473885	-1.2832494047100054	-0.1488161201936264
ENSDARG00000058631	CABZ01030107.1	0.07488424064153326	-0.18477090206105884	0	0.05774689791233039	-0.4165513623029914	-0.002336871423601689	-1.4317839412088251	-0.2948506247248243
ENSDARG00000058734	prdx1	0	0.11948002607494068	0.15298804172681876	0.02110317516279635	0.052592011714754146	0.3353813334534614	0.052699619301710555	0.5184526774680126
ENSDARG00000058996	jam2a	0	0	0	0	-0.04789315785312992	-0.21211975298851507	-0.37524776302814844	-0.2755973085636233
ENSDARG00000059362	cavin1b	0.40725159910299774	-0.03832040696733907	-0.1180145419000827	1.2417546954820995	-0.007769812166285029	0	0	0
ENSDARG00000059558	tecta	-0.01033379688367891	-0.11855596310499715	0	0	-0.3598096611955705	0	-1.073901981657078	0
ENSDARG00000059729	sec14l8	0	0	0	-0.15900447616256602	-0.17817487420760209	-0.0023180708948891946	-0.6063944159994947	-0.30662922087874417
ENSDARG00000059826	crtac1a	0.27159947629854225	0.8308372433972205	0.13087578534642919	0.44541547471534365	0.9324417035392435	0.2996795462644951	0.8912478290516461	0.990389837330468
ENSDARG00000060200	CU019662.1	3.8225056861782643e-4	0.06959570491968402	0	0	0.1753289147966486	0.196447386388245	0.47877501485822366	0.021662210425641218
ENSDARG00000060243	enox1	0.19501835887956395	0.023164667423055355	0	1.4051769481140888	-0.0046885493967494295	0	0	0
ENSDARG00000060263	pecam1	-0.005181020945466058	-0.038404646325597445	0	0.245947401494076	-0.1812166859796117	-0.13426532348605433	-0.35642811062484797	-0.47660544856593096
ENSDARG00000060316	cish	0	0.09638850649218562	0	0	0.05032601376543202	-0.028258556781024555	-0.0871406654953882	-0.7293485834864301
ENSDARG00000060393	fibcd1	0.7743348387930552	0.08632265425834142	0	1.1696527946576822	0.013680679470285083	0	-0.1855813437596417	-0.05110348832104463
ENSDARG00000060893	col8a2	0	-0.0029401761848970713	-0.024258467124035774	0	-0.08397270407702445	-0.14547730623915794	-0.4118577799406774	-0.33184296368520666
ENSDARG00000061120	slc43a2b	-0.004467026737073693	-0.051537668574670036	-0.6702384031073879	-0.05253676680145602	-0.03277419071807255	-0.3496405943231806	0	0
ENSDARG00000061240	cbln4	0.6840744241879472	0	0	0.8126329955622961	0.001733947085281275	-9.834084881184043e-4	-0.15992056124287474	0
ENSDARG00000061644	ensab	0	-0.7078136112111088	-0.6139318165209569	-0.001649276005919179	-0.3257063942774573	-0.4102371446049278	-0.13715412779140995	-0.18110230576528208
ENSDARG00000061697	ca14	0.020616062669464065	0.006285132897572481	0	0	-0.03304985497387017	0	-1.5495762075580612	0
ENSDARG00000061770	abcd4	0	0	0	0	-0.06304572964730572	-6.4322570780712e-4	-1.0948328286448155	0
ENSDARG00000062315	sik2b	0.15658481317758577	0.44684756964007083	0	0.1357703189321021	0.4797967213963199	0.26136080168815606	0	0
ENSDARG00000062325	shank2	1.1848181974501741	0.2121963031702768	0	0.1240003901574731	0.005279781647392518	0	0.1883702703173787	0
ENSDARG00000062402	frem1b	0.23665903286992343	-0.059891060779763784	0	-0.12967292042953502	-0.18664325293117573	-0.5243300969087726	-0.23350763264364413	-0.6370097515145113
ENSDARG00000062510	bcl11ba	0.19653204738469274	0	0	1.3146075211803718	-0.050556477131331934	0	0	0
ENSDARG00000062794	trim36	0.040535728804024555	0.3681220493374871	0.2969581953960409	0.5179640767512875	0.29229339576942803	0.18392555969910485	0.644340428359412	0
ENSDARG00000062947	amn	0	0	0	0.058666761083062395	-0.0621130893312439	-0.02558012634503622	-0.8797375001655078	-0.21882823247810887
ENSDARG00000063089	ccm2l	0.06099580548074504	0	0	0.1478678712608253	0.11230900024126533	0	0.8487405450780026	0
ENSDARG00000063511	si:ch211-15d5.11	0.01857027606665451	0.11504399369038897	0	0.032177004161166374	0.31753344040680515	0.2514955953188491	0.06341493646974791	0.07165201728855243
ENSDARG00000067563	kiss1rb	-0.07878225232063667	0	0	-0.639643249772747	-0.03646604566854271	-0.06686600476596564	-1.1176374172197112	0.03612502003314434
ENSDARG00000067566	sftpbb	0	0	0	-0.32525561477886544	-0.07203619001637274	-0.09239635249372574	-0.895613633937282	0
ENSDARG00000067797	spi1a	0.24424890306979793	0.03699227023779542	0	1.0972264833774987	0.02381132153507971	0	0.09893403921997491	0.008821571946774966
ENSDARG00000068006	gck	-0.01276665567545304	-0.06728497598271997	-0.6967254899430532	0.07547583139728038	-0.09600311683549609	-0.3921436054412268	-0.004367160892654453	0
ENSDARG00000068233	zgc:64051	0	0.008361097697770636	0	-0.15612153892470168	-0.11071485931680408	-0.018735348504728102	-1.515503585268453	0
ENSDARG00000068374	si:ch211-132b12.7	1.0827319402143714	0.05022308744753387	0.15240974134982407	0.10049271489587798	0.10008530510825718	0	0	0
ENSDARG00000068520	v2rh14	0	-0.003994862474236619	0	-0.0071209422364446546	-0.030564693400778685	0	-1.184696930540415	0
ENSDARG00000068705	tmem168a	0.24019170119370636	0.24008551030300995	0	0.12307831744708807	0.47926223928162526	0	0	0
ENSDARG00000068710	nid1a	-0.2568825403260608	-0.1293272082340111	-0.07183249813913352	-1.147731279933576	-0.006592110263442281	-0.023102846801946606	-0.22335423935887444	-0.13865634807449242
ENSDARG00000068934	cyp1b1	0	7.547983281690181e-4	0	0.18639685590967703	0.29010805995128314	0.4165355995908558	0.1209592257143993	0.6958360818535624
ENSDARG00000068939	xaf1	1.5890289783602518	-0.03778260365887978	0	1.7524906561001286	-0.01891976798612901	0	0	0
ENSDARG00000069012	ifnphi2	-0.03265641453730697	0.11574058418516331	0.09990159117472251	-0.004494434628214464	0.13166673458931574	0.4348121213081777	0.012339277912061858	0.06730632719754383
ENSDARG00000069048	serpinf1	-0.5711991619099763	-0.24855895574117537	-0.015944405923719627	-0.11004764233456159	-0.1532120843510674	-0.19891821277063607	-0.0861030408708279	-0.06735307400569474
ENSDARG00000069295	bcl6ab	0	0	0	0	0.0012133328784759848	0.3108708864198859	0.009795683846854525	0.6337345824450863
ENSDARG00000069451	gja8a	0.4153385288797848	-0.30410636055357465	0	2.279698857828374	-0.13738155660245976	-0.10023684743974703	0	0
ENSDARG00000069559	muc13a	-0.5213310641908239	-0.022776427495469615	-0.01598958306178906	-0.3487599460742692	0.03827242826395985	-0.5290411751539587	0	-0.0028472453244235175
ENSDARG00000069566	mucms1	0.28675411096861586	0.1556638380835004	-0.0033375829693269975	0.25551128590785477	0.3397632276587304	-0.004680455356568352	0	0
ENSDARG00000069710	vwa10.2	0.20899173656217782	0.15833021078461804	0	0	0.37869911059420863	0.6329987732071444	0	0
ENSDARG00000069787	tmc6a	0	0	0	0	0.16266502275596545	0.4212796433737908	0.9717901713126188	0.11068760077395744
ENSDARG00000069843	kctd12.1	0.23503489425241877	0.13647605268264051	0	0	0.1476670115315946	0.26921897970164826	0.10452356620499578	0.18172794875719564
ENSDARG00000070166	zgc:153499	-0.09986187555801194	-0.0077014460617039855	0	-0.06008164176331949	0.8662680729838131	0.2402200956911482	0.21556145656278214	0
ENSDARG00000070331	muc5.1	0	-0.003949683247193002	0	-0.014585774528752704	-0.256297468055868	-0.2141733293935766	-0.7374354532111475	-0.0807365166456407
ENSDARG00000070430	chtopb	-0.30553498197722956	-0.28146710034716454	0	-1.0183964571271096	-0.30648046754371505	-0.19156939260576358	-1.3232954565731678	0
ENSDARG00000070546	msgn1	-0.9016898974715702	0	0	-0.5370824489471936	1.9763706233020253e-5	0.0891932938386744	0	0
ENSDARG00000070726	cnga3a	0.09803467717594093	0.09078112395713674	-0.4119209046150735	0	-0.17152424389750162	-0.4076933498622492	-2.9450554564543647e-4	-0.08634650248646857
ENSDARG00000071251	ppp1r18	0	0	0	0	-0.30457586079914667	-0.40585080373479593	-1.0047985410383422	0
ENSDARG00000071626	ptgdsb.2	0	0	0	0.008528141656323287	0.15601168377208033	0.24061068591722498	0.4089659772968853	0.4980552935657549
ENSDARG00000071701	zgc:162941	0.8102251460706333	0.0025048746226071466	0	1.4567879005911528	0.046938550348672566	0.20528341962278807	0.02711527158229822	0.06587904485520531
ENSDARG00000073766	tnni1d	0.23604931967089646	-0.009665504808706975	0	2.134769804019312	-0.02424465606164165	0.006161367976874457	3.9019709238922583e-4	0
ENSDARG00000074163	zgc:162879	0.014794773090625407	-0.17076216362417163	-0.10548633893631269	-0.03850126875263154	-0.19783722352146518	-0.5543816023884446	-0.18406553353057947	-0.046478827579606585
ENSDARG00000074376	mdga1	0.33692211596947436	0	0	1.1515271012120536	-0.006653587666648748	0	0	0
ENSDARG00000074396	fscn2b	-0.5924001790215848	-0.038533209442923	0	-1.2387843656502138	-0.039536193367072966	-0.09081086421044503	-0.02291197897149686	0
ENSDARG00000074656	ctss2.1	0	0.2155984540340151	0.08110399137208427	0	0.44376466707391327	0.48948160027828314	0.31282661726833083	0.8679278086571606
ENSDARG00000074728	mfsd9	-0.09430599908750525	0	0	-0.44307459080311773	-0.03697004497632181	-0.08979346636974873	-1.3648639638902127	0.03924770196413812
ENSDARG00000074829	rasip1	0	0	0	0	-0.1365117176859248	0.004408373154544822	-0.8067072805059766	-1.1038896427767177
ENSDARG00000074889	CT025742.1	0.05767395895954879	-0.653236306947471	-0.13197183079329525	0.044465520892154185	-0.3719559611384412	-0.09862486225957047	-0.0499497735056603	0
ENSDARG00000075014	sqstm1	0.00827086387476142	0.049783977102168975	0	0.1627375695121593	0.24308618390738815	0.34284704656088394	0.5307576655186639	0.7410098767200827
ENSDARG00000075016	apobb.2	-0.42112308883990984	0	0	-0.9316235121694777	-0.01755104340967929	-0.03052841925378755	-0.43290258991742764	-0.13842843592377704
ENSDARG00000075161	defbl1	0.635368670051066	-0.23174128479606523	0	1.3668330372507222	-0.11714275540657512	-0.06268458666038672	0	0
ENSDARG00000075183	rnf220b	-0.07744517282452798	-0.053683322097511976	0	-0.37911055456246456	-0.2714732371957841	0	-0.8651714430908207	0
ENSDARG00000075632	rad9b	-0.05071807766774596	0.03450233060318752	-0.24684292365470564	-0.41124047417011217	-0.10866937983289457	-0.48978288217147403	0	0
ENSDARG00000075928	hivep3a	0.2732062129056639	0.21987692457896404	0	0.4633538952622571	0.1840213701440707	0	0	0
ENSDARG00000076345	taar19p	-0.27535592560668365	0	0	-0.3008823301534781	-0.17477492127873356	-0.00210598402402607	-1.4149820767142405	-0.0012004383400738687
ENSDARG00000076484	stab1	0	0.0023604182868515082	0	0	-0.10730354314736695	-0.17923715744884428	-0.018840884961788623	-0.673398560328952
ENSDARG00000076624	ptprb	0	0	0	0	-0.07840604807572568	-0.24017294593940167	-0.1971606462501271	-0.4899989741985972
ENSDARG00000076687	si:rp71-84d9.1	0	0.12930537071284956	0.2601502439484817	0	0.18043805059085735	0.13662263313180414	1.1903949193299397	0
ENSDARG00000076830	si:dkey-65b12.6	0	-0.0012350645405920923	0	-0.026520882320550287	-0.33824383652688733	-0.20034268906512842	-0.6236975954335353	-0.36389170577602314
ENSDARG00000076848	LGALS3BP (1 of many)	0	0	0	0.0034132800624637107	-0.1788382769765117	0	-1.1546362636328584	0
ENSDARG00000076978	pmchl	0	0	0	0	-0.276008575186366	0.13971010302816633	-1.3332750638522555	0.11932699776850342
ENSDARG00000077121	cyp26b1	-0.4454158023624861	-0.008334818769642266	0	-1.053620930570515	-0.021509682923054645	0	0.03804530901907057	0.006680473269900396
ENSDARG00000077161	ccdc153	0.011886354186963148	2.099637080170718	5.0118007898505494	0.13365737369491032	0.0020770538742889465	0	0	0
ENSDARG00000077285	scarf1	-0.6340077500016036	-0.20201937757364985	-0.06880244921617065	0.10249952079852777	-0.17041618429368197	-0.1900372723818213	-0.6887235866617194	-0.26062059367673757
ENSDARG00000077387	tcte1	0	0.08313296999174798	0	0	-0.2656111966572398	0	-0.5247620719559363	0
ENSDARG00000077473	mych	0	0	0	0	-0.03515066875041406	-0.12076859341416236	-0.21939483457300538	-0.5570017217956108
ENSDARG00000077475	zgc:174353	0.728398694304575	0.05931219908658227	-4.751736284900232e-4	0.4925900229751918	0.10186568231656905	-0.03546507434252334	0	0
ENSDARG00000077584	cln6a	0.2704211588885083	0.5526350083003262	0	0.23022901973786175	0.2947691437562682	0	0	0
ENSDARG00000077652	lratb.2	0	0	0	0	-0.13104992222834713	-0.002053536714679355	-1.277393431490156	-0.002524879509135528
ENSDARG00000077722	ppp2r3a	1.1051683464340207	-0.011450939506092557	0	0.8759961141814959	-0.019489002368694844	0	-0.08311827566522981	0
ENSDARG00000077845	si:ch211-67f13.7	0	0	0	-0.09142895151472476	-0.03904808718577933	0	-1.1469810276873786	0
ENSDARG00000078004	drl	0	0	0	0	-0.024047000251231437	-0.13308071170532695	-0.07723726168603016	-0.7171123230328694
ENSDARG00000078349	zmp:0000000845	0	0	0	-0.14405480788737587	-0.16086851977982614	0	-0.9545842987039862	-0.001800402676895494
ENSDARG00000078547	si:ch211-264f5.2	0	0.29510865825162624	0.20441408654187754	0	0.20494095602086773	0.4989962065353069	0	0
ENSDARG00000078558	si:dkey-22i16.10	0.008946366533752635	0.11412375231770079	0	-0.0897666183855514	0.16888198862617468	0.122027627281336	0.11223379816105793	0.41762914139268265
ENSDARG00000078683	RNF14 (1 of many)	0	0.01471203849991006	0	0.022409857624103004	0.13320137838593296	0.39089121731969695	0.060220681956600165	0.6454430217263867
ENSDARG00000078962	duox2	0	0	0	0	-0.16411432436996226	-0.2930029208621108	-0.3701604682862944	-1.272002076674488
ENSDARG00000079105	mhc2dab	0	0	-0.04470586743494893	0	0.279117932090169	-0.6103673021305532	-0.19030586462994253	-0.7598776377025297
ENSDARG00000079110	cluap1	0	0	0	0	-0.1506489396123845	0	-0.4946403814008925	-0.4282273452767072
ENSDARG00000079227	plekhs1	0	0.18592997566099598	-0.06667999290235378	0	0	-0.15457496686602687	0	-1.0225059966748125
ENSDARG00000079302	and2	0	-0.45615453427821534	0	0.2277759507566216	-0.519671261070896	-0.28455383325667644	0	0
ENSDARG00000079376	zgc:174153	0	0	0	-0.0029910847746073225	-0.07896367775213155	-0.2654111802303639	-0.03919274503791834	-0.5777939895257936
ENSDARG00000079741	CSRNP3	0.20086248181500244	0	0	1.3880828568983234	-1.2523059852987472e-4	0	0	0
ENSDARG00000080685	RF00407	0	0	0	0	0.15169979164601347	0.25177438055213625	0.1999520044631792	0.5601262825863973
ENSDARG00000080918	RF00001	-0.25210529851586827	-0.05418502268151739	0	-1.4827033141413397	-0.18604569251924846	-0.017700964772577057	-0.6821611624873443	-0.08924504488074236
ENSDARG00000081190	dre-mir-132-1	0.025598703418256066	0.9691574549388005	1.9097784680311405	0	0	-0.18360230413951836	0	-0.1481697906558505
ENSDARG00000081473	CR847953.2	0	0.5054125242000523	-0.03229334548032615	0	0.8787989771915348	-0.006584045158071175	0.08030092312476823	0
ENSDARG00000081593	FP236454.1	0.08539695967261675	0.6904321768883346	0	0.5675230902857782	0.7116869481665945	0.001390863416823981	0	0
ENSDARG00000081977	dre-mir-729	0.05086372659400413	-0.3378266282776075	-0.008597865156362313	-0.03487550680854759	-0.19972956030930963	-0.17418223759954618	-0.01094582354542884	-0.7413632295393405
ENSDARG00000082187	dre-mir-21-1	0	0.22054583550389847	0.27705209626795463	0.20790296795710334	0.48908128762107095	0	0	0
ENSDARG00000082428	dre-mir-19c	-0.3471917883116586	-0.042467438164534056	-0.14883846160547473	-0.9227358629733281	0.03616660428629733	0.0639687071299591	-1.0577738588083567	0.1328566907633276
ENSDARG00000082871	RF00015	0	0	0	0	0.17795165874097632	0.2584996252675198	0.483422603393686	0.06711683701021058
ENSDARG00000084411	RF00572	0	0	0	-0.16944628342012355	-0.03727420081242906	0	-1.2902581161416713	-0.003569215544604204
ENSDARG00000085695	RF00001	0	0	0	0	0.5148291548509123	-0.10398482270554692	0.3974977951823083	0.15234309087597012
ENSDARG00000086374	isg15	0.38988624806163413	0	0	0.6883036498725507	0.12152092787917451	0.5748299678135422	0.03147955606630901	0.5916361778406338
ENSDARG00000086490	si:dkey-92f12.2	0.456325569413119	0	0	1.0910497200265914	0.002582715508621194	0	-0.0012523367640289928	0
ENSDARG00000086498	si:ch211-116o3.3	0.006604833333877433	0.8463827633164316	0.6244651462133314	0.009593525152335563	0.1108167959668269	0.12615631209734235	0.05336688106731374	0
ENSDARG00000086654	cbln11	0	-0.008595754162261226	0	-0.011519854414480273	0.12460080830798884	0.42503499160301544	0.037935470916544804	0.4586129035023801
ENSDARG00000086746	prodha	-0.05088723256508975	-0.03195330991224813	-0.44058706985866464	-0.005669315800489961	0.08608304307205493	0.1305013679497183	0.12351042351550025	0.5313195394108008
ENSDARG00000086826	sult6b1	-0.14439645862397976	0	0	-0.20479524854505404	0.17304464057643326	0.09455518575484913	0.27739032454110835	0.30268392902515767
ENSDARG00000087176	sgk494a	0	0	0	0	-0.19557238255811996	0	-1.1864138555330317	0
ENSDARG00000087438	spi2	-0.06649223743098812	-0.1269870755344573	0	0	-0.44478352322804	-1.329699883479107	-1.40236142793602	-1.0087368264626642
ENSDARG00000087599	TENM3	-1.2738683791407803	-0.03917142537927602	-1.320491765376615e-4	-0.663344744530982	-0.0345002814104309	3.7131616840245133e-4	-0.06940553999665136	0
ENSDARG00000087709	FAT3 (1 of many)	0.43795597331865826	-0.08860173049996538	0	1.4527762032162606	0.11600622009267436	0	0	0
ENSDARG00000088638	BX927260.1	0	0.044817875470938844	-0.12004416139285369	-7.32648557735353e-4	-0.14147572994496008	-0.551908487899614	0	0
ENSDARG00000088975	si:ch211-14k19.8	0.11428612027884079	0	0	1.3895606260302749	-0.18442702712597295	-0.2843123273415927	-0.6838196172366109	-0.012187344879550442
ENSDARG00000089227	si:ch211-91p5.3	0	0	0	0	-0.028190412759567154	-1.730997900439735e-5	-1.0622522315022807	0.05552796024953228
ENSDARG00000089570	ccdc169	0	0.01070082397392786	0	0	0.014810583988949222	0.1675914331399124	-0.037734899757761065	0.8492144502385335
ENSDARG00000089640	si:dkey-117n7.5	-0.16035718609132135	0	0	-0.9912447937247889	-0.05413333392714777	-0.2974380995312887	-0.024774126829032236	-0.030513157753085097
ENSDARG00000089697	nfe2l2b	0.4348471031297061	0.15989523733728545	0.0137657744239467	0.897653355403063	0.3212817473104732	0.21799754741266983	0.18079138816975887	0.03461405704153122
ENSDARG00000089829	si:ch211-189a21.1	0.0988429878281246	0.3745349344706341	0	0.12238908737347684	0.6131521139037125	0.1494039788427641	0	0
ENSDARG00000089954	si:ch211-189e2.3	0.449993277790373	-0.048781148174184115	-0.007323077269676299	1.1532796600518511	0.004033719838933704	0	0	0
ENSDARG00000089966	si:zfos-1505d6.3	0.008217071194870628	0.5571113113126632	0.3448503637023311	0.0686283678968141	0.376835197516578	0.16285137216743809	0	-0.22870463632481267
ENSDARG00000090352	CR855311.1	0	0	0	0.09816586694413024	0.04289914184857773	0.424220599509518	0.09897867166263695	0.6118534015551137
ENSDARG00000090381	PLCB2	0.7693103568049199	0.02138087247322408	0	0.8419241968885555	-0.06522539749390217	0	0	0
ENSDARG00000090401	CABZ01020840.1	0.019029684697793495	0	0	0.25759179215058525	0.1871468989941057	0.5630378719349268	0.055512248036722396	0.8495416723075914
ENSDARG00000090469	sycn.1	0	0	0	0	0.0731910302734693	0	0.956492211958041	0.005131811575243083
ENSDARG00000090600	si:ch211-213a13.1	0	0	0	-0.011026824149672584	-0.10549058592953695	-0.11217628517319896	-1.399907932972427	-0.7682366312391661
ENSDARG00000090822	zgc:171517	0	0.0026886367164618125	-0.012658353484636614	0	0.21070004650124335	0.17325646825548094	0.5938680670629539	0.059573397042671984
ENSDARG00000090873	ccl34a.4	0.15513995939765868	0.32046795897685626	0.5035341841054487	0	0.21461867676957355	1.05477203177805	-0.029447484023198717	1.1445155757924301
ENSDARG00000090895	kansl1a	-0.012369699973224178	0.1965995133075716	0.42770515042280133	-0.1335249949681778	0.16110282116910105	0.3675839355499142	0.055963288031455366	0.16901265112210537
ENSDARG00000091756	insm1a	-0.6934576026589366	-0.068407902020042	0	-1.2100534690463318	-0.04901667501949979	0	0	0
ENSDARG00000091775	CR524827.1	0	0	0	0	0.24435613293926267	0.35281534951781546	0.037174345519129535	0.16786179011229319
ENSDARG00000091813	si:dkey-21a6.5	0	0	0	0	0.011926017278377558	0	-1.0185983105793668	0
ENSDARG00000091821	smc6	0	0	0	0.02845672364558037	-0.14546925125298307	0.01782768868891801	-0.833610980223293	0.04935310157484903
ENSDARG00000091914	BX530075.1	0	0	0	0	-0.18204707818995033	0	-1.013522255104651	-0.014016020700851355
ENSDARG00000092130	CR925709.1	0	0	0	0	0.06013191343385111	0.07359549312809961	0.7038668154182295	0.5559164216756409
ENSDARG00000092384	si:dkey-28d5.3	0	0	0	0	0.2950661294755595	0.8315716144125725	0	0
ENSDARG00000092399	taar20d1	0	0	0	0	-0.028828903880304547	-1.203035397479505e-4	-0.8858862708885896	-0.3114744829798798
ENSDARG00000092810	stap2a	0.6533683246197831	-0.04893563567563624	0	0.6901184659661838	-0.011921494134975518	-0.0012002139286493223	0	0
ENSDARG00000092858	si:ch1073-126c3.2	0	0.20311219190163254	0.33654279809180604	0.0886049118554554	0.07828959928838165	0.3283878375486406	0.12919443671698763	0.24399225676140857
ENSDARG00000092890	si:ch73-44m9.5	-0.1523656421292338	-0.24599362407942774	0	-0.23372661949731502	-0.4765580944558497	-0.22697235304759747	-0.23377988451385373	0
ENSDARG00000093073	CR925713.1	-0.5338750136386888	-0.0057717304879352635	0	-0.8489539813596584	0.016101859709132485	-0.045606472696778366	-0.12752867619059413	0
ENSDARG00000093167	BX510336.1	0.04112759423997015	-0.5433940699966823	-0.22800130377708996	0.05380911653463824	-0.44621110132518615	-0.1921693114301769	0	0
ENSDARG00000093170	mef2b	0.16441180169672667	0.37292408399965066	0	0.07732241758587888	0.351215382582844	0.9938226777183473	0	0
ENSDARG00000093345	si:ch73-27e22.7	0	-0.002024087660132094	0	0	-0.4280342582433194	0	-1.006686764294168	-1.3922421628930781
ENSDARG00000093492	CR677617.1	-0.46519707300693064	0.008506279249631763	-0.009918642247026115	-1.4055857653358765	-0.07362534282426958	-0.2910531558146054	-0.21537902737461548	-0.11224028164709822
ENSDARG00000093640	ugt5a2	0	0.003124017899268273	0	-0.014020270501116722	-0.0968203920027101	-0.40374325729649563	0.35737020229151645	-0.5011247037110399
ENSDARG00000093961	CR396590.5	0	0	0	0	-0.06556629783597387	0	-0.9192783833351679	-1.6048384666623495e-4
ENSDARG00000094125	or103-2	0.08724059967131463	0.27169799303833286	0	0.10883758989028514	0.7114283003895597	0.02442812315983013	0.1463505929119144	0.001432842439052975
ENSDARG00000094282	dnah11	-0.021613757296705782	-0.019464465597282446	0	-1.2397547285499322	-0.0714478528875871	-0.06617339629204429	-0.9557129500802626	0
ENSDARG00000094760	si:dkey-125i10.3	-0.27265263456506167	-0.004099227754217688	0	-0.006694085364969851	0.19854512662639473	0.3289622209090757	0.3613627424520433	6.687353407046028e-4
ENSDARG00000094796	si:ch211-133n4.11	0	-0.3790599830481862	-0.5381278032546777	0	-0.149025955041492	-0.21161842788727062	0.2959016464570847	0
ENSDARG00000094937	CR450833.1	0	0	0	0	-0.12581713493670513	0	-1.0332113949912842	0.17784331582583215
ENSDARG00000095230	CR769772.3	0	0	0	0	-0.2209479983979868	0	-0.8999878085080053	0
ENSDARG00000095729	si:dkey-21e2.12	0	0.21800305889091542	0	0	0.14075607571357732	-0.2637348331342437	-0.22696702245471262	-0.4721427431813661
ENSDARG00000095858	CU683879.1	0	0.00851732849793055	0	0.019168902389610495	0.13558322710307397	0.46776086736238276	-0.009350959812127512	0.054650726165453335
ENSDARG00000095863	afp4	0	0.014058547310990084	-0.40399342031815194	0	-0.0037161146573640837	-0.26686930971260847	-0.030011986611191446	-0.5300466610227416
ENSDARG00000095905	BX927181.2	0.11105195364947366	0.05283656803680134	-1.5504588669478807e-4	-0.8204074678201347	-0.13362463315890039	-0.4021285030059367	-0.469134110704542	0
ENSDARG00000095930	myha	0.25790763810112627	-9.358206465051928e-4	0	1.4297558194717834	-0.03235629838281621	0	0	0
ENSDARG00000096092	BX548032.3	0.16520036052028086	-0.33251569105432227	-0.004779663149229278	2.784563682423254	-0.33323517568840283	-0.02222958631142268	-0.014935957005191439	0
ENSDARG00000096303	ighv6-2	0.10744139127228705	0.004616922407138503	0	0	0.4749156339924437	2.9785189896266352e-05	0.5146185686555329	0
ENSDARG00000096331	si:ch73-248e21.7	0.12480957301062298	0	0	1.2062056080645247	0	0	0	0
ENSDARG00000096367	fnbp1b	0.8943907832676825	0	0	0.8531661356752785	0	0	0	0
ENSDARG00000096505	si:ch73-103l1.2	0	0	0	0	-0.24728612734059846	-8.512818664356829e-4	-0.620696584725234	0
ENSDARG00000096888	serpinb1l4	0	0.003907635788331245	0	0	0.03806043633318938	0.34972322704730724	-0.10659135642264561	0.3688485160714287
ENSDARG00000096922	CR376745.1	0	0	0	0	-0.04238619891744431	0	-1.0839361407398695	-0.07098580142983785
ENSDARG00000096933	si:ch211-135n15.2	0.11576250544252269	0	0	-0.363556734213112	-0.14679462984665237	0	-1.0602280741121355	-0.010101289040212156
ENSDARG00000096983	si:dkeyp-19h3.8	-6.027244997950383e-5	-2.0294428322449732e-5	0	0	0.0990676113946349	0.3027265015201178	0.0509839611270315	0.2785864626814261
ENSDARG00000097008	opn1mw1	0	-0.06078614314829636	-0.2930752243382612	0	-0.1110833720091631	-0.5229896390833945	-0.004874532967476793	-0.49996539663322914
ENSDARG00000097050	CR855375.2	0.7936586169428685	8.976854339341348e-4	0	0.037169154631366136	-0.05796511249403684	0	5.702753220486338	-1.0256414403441494
ENSDARG00000097054	CU927934.1	0	0	0	0	0.008686599405950571	0.5722332454862062	0	0.8877585693199004
ENSDARG00000097248	si:dkey-117a8.2	-0.2815329890056142	0	0	-0.4511788033357618	-0.20715366752168604	0	-1.1584310234307844	0
ENSDARG00000097340	si:ch211-33e4.2	-0.025961489142978602	-0.3602326337745549	0	0	-0.14176528460809323	-0.046174747044416875	-0.8164316916942332	-0.4623565431298818
ENSDARG00000097387	FP101990.1	0.5002013602298225	0.9801413730025389	0	0	0.10299808926974706	4.8362112482749794e-4	0	0
ENSDARG00000097398	si:ch73-288o11.4	0.25471241736949196	0.10667628942566114	0	0	-0.2908544506229	-0.20594994773841935	-0.4543282988149415	-0.42916466480335663
ENSDARG00000097560	BX511311.3	0.03073152135643498	-0.013877430986092336	0	0	-0.369975659420404	0	-0.9566594966488866	0
ENSDARG00000097602	BX072559.1	-0.2959554668995079	0	0	-1.405191256196549	-0.023866733621289372	-0.07299169915958649	-0.04038483956368171	0
ENSDARG00000097606	tmem82	-0.630023141887983	-0.012121682665232938	-0.07463785008734287	-0.5851303472624839	-0.05052903407936755	-0.06378042149937084	0	0
ENSDARG00000097698	si:dkey-117a8.4	0	0.10368835381771913	-0.002410401556901115	-1.1239629901941868	-0.13762606699541607	-0.11987232099120647	-1.351845210658277	0
ENSDARG00000097714	FP017215.1	0	0.04861269860845679	0.12226682405009176	0	0.3960786235726896	0.4085794819651145	0.39515720489911443	0.9676867652079929
ENSDARG00000097726	si:ch211-149e23.4	-0.002440149651320427	0.47487271166677414	0.004311956816557846	0.3423656045372147	0.25040682280388965	0	-0.5529456840576531	0
ENSDARG00000097731	CR936482.1	-0.7263213367004725	-0.2650197366011129	-0.14968970615337446	-0.9773696283823651	-0.07442905366425194	-0.20710798907353348	-0.2222919986843017	-0.06162823131468447
ENSDARG00000097773	CR391910.3	0	0.021316211474746088	0	0	0.04412749022008001	0	2.4696100381120663	-0.07963478420579954
ENSDARG00000097872	si:ch211-137j23.6	0	0	0	-0.2777344322626927	-0.1727966835905669	7.638677495571809e-4	-1.1321988198576802	-0.008226741772165298
ENSDARG00000098037	CU927934.3	0	0	0	0	-0.01611056017194353	0.4825236150696231	-0.09338041589567818	0.9604751209800734
ENSDARG00000098315	cyp1a	0.018886055363348222	1.9829915116871628	1.325046546948992	0.07553154889805141	2.61147550880293	2.1855542415073708	3.176701541428288	3.6655304152380612
ENSDARG00000098431	COMP	0.10047289914973288	0	0	0.36773411023190444	-0.050950546113391205	-0.30549958992696963	-0.11882456954015563	-0.5787537117682168
ENSDARG00000098497	hrasa	0.6175474479385593	-0.04372540079310763	0	0.7831583640426707	-0.03694753322087115	0	0	0
ENSDARG00000098761	rgs2	0	0	0	0	-0.18605691685817005	-0.3595606878408837	-1.0370599764574862	-0.7037790971072062
ENSDARG00000099101	gch2	-0.025858480589793155	-0.023486347472527872	0	-0.15487640324381183	-0.21973331957706888	-0.6356444473304247	-0.12000902595347279	-1.2948714778217796
ENSDARG00000099121	si:dkey-6d5.1	-0.24741771214592587	0	0	0	1.1811970204407545	2.7315632464181068	0	0
ENSDARG00000099562	lygl2	0.15972683540016186	0.021956557065334892	0	0.6385572039186673	0.07001762001574871	0.41355453357228583	0.3762920877981446	0.6541915872655354
ENSDARG00000099791	pdk3b	-0.16624509945434948	-0.008685788845768922	0	-0.48984962830614615	-0.07031507309828965	0	-0.9217763126473358	-0.0033370171380262483
ENSDARG00000100105	impg2b	0	-0.05475367275361661	-0.10255723633625434	-0.025538547202685922	-0.24397255591606823	-0.6081892351572046	0.15120983920604256	-0.1515131767103748
ENSDARG00000100270	FP085414.1	-0.23956049126371673	-0.13894999273655007	-0.025193940933141725	-0.7245254059432715	-0.09264267338685983	-0.1327660263143313	-0.12504275269778606	0
ENSDARG00000100336	pik3r6a	0.19798688164257872	-0.06056286646438395	0	-0.051269149627685744	-0.08608132103781746	-0.29195872950203755	-1.188739593591894	-0.003605576586217746
ENSDARG00000100397	pde6c	-0.05294188889098916	-0.08997449595467365	-0.3031372139653662	-0.3436884095676697	-0.3425613072745153	-0.9653377608053084	-0.0794139890890823	0
ENSDARG00000100406	zgc:112265	-0.23121111724091917	-0.13065065778233806	-0.2844738955943759	-0.6121785825654181	-0.05897288139234545	-0.2703069383147077	0	0
ENSDARG00000100513	rps27l	0	0.029302371230584216	0	0.05284675370860672	0.2343193242190671	0.39282483962051945	0.022298207994060893	0.4035715819501833
ENSDARG00000100657	egfl7	-0.08580770448154139	-0.032702279784468616	0	2.0849979839733015	-0.0855327309506219	-0.2136658230175206	-0.007761447670607796	-0.1996864405737433
ENSDARG00000100663	or120-1	0	0	0	0	-0.14218443476864318	0	-0.7793258566798279	0
ENSDARG00000100833	si:dkey-269i1.4	-0.001136984653308161	0	0	-0.16704274285742174	-0.08258170003943242	-0.24607377401611163	-0.058664940922801015	-0.6055591909155223
ENSDARG00000101195	cyp1c1	-0.08431280420859581	0.9213022835563166	0.093403593958429	-0.005019755732918993	1.3950876484574268	0.3522046349895416	1.2268250986693179	1.155694457573764
ENSDARG00000101659	RF00560	0.6949877142632327	0	0	0.9559828211469935	0.03737257007622933	0.169409040349219	0.008592263590391745	0.2623039350966798
ENSDARG00000101789	cyp1c2	0	0	0	0	0.6248942848140165	0.4836612535464552	0.5379285767003502	1.3204066693211252
ENSDARG00000101799	si:ch1073-82l19.1	0	-0.19665936185977487	0	-0.06761780778172187	-0.343309831919627	-0.6645644678000239	-0.4745647131320341	-0.0466391785082144
ENSDARG00000101816	col5a3b	0.13048191727602798	0	0	1.5111063339278958	-3.587174138905081e-5	-0.023864737848111616	0	0
ENSDARG00000102100	mrc1a	0.019113463465552927	0	0	0.8339290415483301	-0.11748867965632812	-0.27697665328808624	-0.19001067317188922	-0.5572822456331245
ENSDARG00000102343	si:dkey-243k1.3	0.1718357392513328	0.15331928100110206	0.4240788708541001	0.5933140483183108	0.22364272404448735	3.6091654577814834e-4	0	0
ENSDARG00000102447	gdpd4a	0.18207237942360308	0.40953248723167407	0	0.12119565153380264	0.4090971633538695	0.05945962507627426	0	0
ENSDARG00000102631	hoxc11b	0.6093576570936583	-0.013586438523101057	0	0.7069125807462403	0	0	0	0
ENSDARG00000102912	gpr184	0.6941055503782817	0.18198715649979513	0.07444071512826421	0	0.2876909818019061	0.20833818851829244	0	0
ENSDARG00000102986	csf1ra	0.5563650757253306	-3.0532870638680235e-5	0	0.7624108446507097	-0.028574977100961466	-0.2644263607122021	-0.07698845274816962	0
ENSDARG00000103379	pax6a	-0.4962789117540547	0	0	-1.0311267750866038	-0.012179963698661972	-0.0867502677535228	0	0
ENSDARG00000103498	epd	-0.43714359201366265	-0.04229824029491585	-0.18261449194956506	0.07095929706025948	-0.468875211890045	-0.4901999009279551	-0.10598593749188709	-0.6167140083994931
ENSDARG00000103533	clec14a	0	-0.06899992389027414	-0.054912106657765254	-0.00984883892602745	-0.32039629696868344	-0.4329951467199659	-0.6358102166062688	-0.9704702347231488
ENSDARG00000103543	gngt2b	0.783266366348837	0.04789123590433305	-0.509613691751043	0.5987602577529211	-0.2606632980828222	-0.9457146622567238	0	0
ENSDARG00000103697	arnt2	-0.294972632229386	-0.11414649668550521	0	-0.6969983240272032	-0.13560097619604702	-0.11445346072045383	0	0
ENSDARG00000103703	cldn23b	0.10029657687743097	0.22670847575607203	0.11268605840954211	0.32014086269624237	0.05688296623705804	0.28993440369425655	0	0
ENSDARG00000103746	mapkbp1	0	0	0	0	-0.09470682444371266	-3.8570098187969354e-4	-0.9583587234891813	0
ENSDARG00000103878	anpepb	-0.8979847665046261	-0.0025387406103761596	0	-1.3073537084172058	-0.013049049872004687	0	0.3159977302743592	0
ENSDARG00000103980	ets2	0.6373787873696181	0.01545341941978489	0.007348701401989279	1.0558926125384078	0.03765019255716283	0.0403918874058093	0	0
ENSDARG00000104052	CR388413.4	0.5070432776885793	0.8894924470599704	5.999118234547713e-4	0.05218063734930489	0.3973691805331967	0.28468930740681087	0.01578830787913789	6.575382775374604e-4
ENSDARG00000104068	gstp1	0.3126780140857016	0	0	0.3166617973748011	0.16295557966457053	0.10920253436978201	0.3819909238861165	0.7195453518353802
ENSDARG00000104256	bco1	0.11758785480665669	0	0	0.08568665808951655	-0.09931499455088999	-0.2551927976529997	-0.22044601418725615	-0.2100118516822901
ENSDARG00000104260	si:ch211-117c19.1	0	0	-0.006405140059053152	0	-0.05090522160088116	-0.2115991444293005	-0.17821648016492422	-0.9073033433632616
ENSDARG00000104555	sh2d3cb	0	-0.17185020455884403	0	0	-0.3357188339833632	-0.10426805244544034	-0.6321480028977772	0
ENSDARG00000104576	PPP1R3G	-0.019794364366091607	0	0	-0.24708804034957516	-0.1262277902787157	-0.27781472006860114	-0.5597561651575821	-0.23993414213290062
ENSDARG00000104629	FP885542.2	0	0	0	-0.22457161005060777	-0.07529560955148056	-0.18545451333027094	-0.38104138034445123	-0.43325714139912047
ENSDARG00000104681	si:dkeyp-87d1.1	0	3.940793492059522e-4	-0.00720027894741274	-0.8563086457825034	-0.3362228150336145	-0.2731161038619822	-0.45264888621167804	0
ENSDARG00000104685	grk1b	0	-0.06164501166129505	-0.42983253026232643	0.03567277987708623	-0.2532537052921905	-1.5178320573345134	-0.0020923265201348144	-0.2588560888176241
ENSDARG00000105215	kdrl	0.06850550070690903	0	0	0.052072203236551144	-0.2370945244180836	-0.29764132480723915	-0.5036290935104449	-0.6817902522064299
ENSDARG00000105369	si:ch73-122k23.1	0	0	0	0	-0.0794421027793883	-0.38997681208824986	-0.29341853918382876	-0.7359671031134375
ENSDARG00000105505	CT574585.2	0.7337420929620883	-0.057189538671802646	0.15055284710317315	0.7942003638270457	-0.012756105367219963	0.011123121479754305	0.30391323511903473	0
ENSDARG00000105708	or109-11	0	0	0	0	-0.1881806975466252	-0.11984975054488335	-0.8573126478470674	0
ENSDARG00000109167	RF00001	0.007247369443205618	0.012819735430759196	0	0	0.22494362116808675	0.01814511028029833	0.6238334408726459	-0.011534916206034987
ENSDARG00000109238	bmp3	-0.25423480131123	-0.0017199657543912684	-2.2397339484258712e-4	-1.016005665452017	-0.07397765824911008	-0.05101166270015886	-0.1691195990039589	-0.0027581128075329416
ENSDARG00000109446	AL844196.1	0.10784113813166671	0.061742789243830885	0.24574761447627913	0	0.294103468212697	0.9560859257715729	0.26795238781367725	0.669536589328387
ENSDARG00000109535	si:ch211-119o8.7	-0.15562071797977256	-0.19845748393824816	-0.3227793372177497	0.06690028896620893	-0.1517207700013076	-0.40541671983587707	0.4646584185867003	0
ENSDARG00000110457	dmc1	0	0	0	0	-0.006033539627855793	-0.3324683646754283	0.585597814630936	-0.6543472353046174
ENSDARG00000111188	cdaa	0.31290969757319065	-0.002319924042908172	0	1.019150426403874	-0.0023581569633129656	0	0.008923216328603175	0
ENSDARG00000111235	nrsn1	0.5656662521699488	-0.03248792884080886	0	1.3609619442008152	-0.0035607498647691345	0	0	0
ENSDARG00000111340	dre-mir-430b-10	0	0	0.013140800628913612	0.3141301888091743	0	0.15781383232209886	1.167513537929316	0.41613160757637174
ENSDARG00000111474	cfap100	0	0	0	0	0.09331082581192116	0.07619139658014935	0.8752957372175736	0.07577449205382775
ENSDARG00000111901	taar20c1	0	0	0	0	-0.09321219366656883	-0.0010785208935348216	-1.0900973473948843	0
ENSDARG00000112049	cldn15a	0.5782759988292725	0	0	1.0825117324442675	-0.003930888675533788	-0.03907035297342156	0	0
ENSDARG00000112170	klhl10b.2	-0.6565147013195827	0	0	-0.3578034835522796	0.3083877796743206	0	0.6113095990645622	0
ENSDARG00000112352	CABZ01093429.1	-0.5697590148249575	-0.011177068085038855	0	0.02405509666996282	0.12033482659010682	0.15195126697609834	0.1804457840360304	0.5697570663151267
ENSDARG00000112540	cst14b.2	-0.8837746467270393	-0.004380172830269202	0	-1.0363568115609623	-0.02017580566585463	0	0	0
ENSDARG00000112755	CR394546.4	-0.0027225690297942146	0.029433919751234286	-0.1599934475267176	-0.0700629026421397	-0.17813180272146517	-0.41956426428182375	-1.0783332433455168	0.3686900011074925
ENSDARG00000112873	si:dkey-23f9.11	0.5765653399770351	0.13786734937357292	0.12660718727955408	0.5623072862601224	0.08998847565987872	-0.06561136168569709	0	0
ENSDARG00000113071	zgc:162613	0.07781573923186516	0.11703453886020597	0	0	0.5894816714470821	0.30263639150752913	0	0
ENSDARG00000113977	zgc:194125	0.026889398771045826	0.05622979135774775	-0.015537440133096846	0.14129119775237395	0.06154849109995061	0.08254807348678504	0.253389069922751	0.48044904841832564
ENSDARG00000114019	CABZ01088149.1	-0.10062727407082167	0.21771986376933705	0.15913703903335022	0	0.15240509375321493	0.46793749550871383	-0.01584761638290203	0
ENSDARG00000114086	DOCK9 (1 of many)	-0.023331389058745114	-0.0013029133694496887	5.678353260201414e-4	-0.27613524139033974	-0.09030878313174434	-0.3428169092947249	-0.30997777375459373	-0.11107553929951886
ENSDARG00000114516	CABZ01021592.1	-0.10933419736910398	-0.02350174494421511	0	0.7333594649775738	-0.12565036089588644	-0.6008503053745436	-0.15206077613216498	-1.03817244021566
ENSDARG00000114879	CABZ01072950.1	0	0.012207897133293061	0	0	0.26671070506740435	0	0.5828895701755508	-0.05061387557558775
ENSDARG00000115145	BX901889.5	0	0	0	-0.04799628310174984	-0.42329033056818177	0	-0.9839629337233562	-0.014681064426859526
ENSDARG00000115677	mdm2	0	0	0	0	0.07944435889159426	0.4273595158227146	0	0.4241295220586733
ENSDARG00000116273	taar16f	0.0013369997632993419	0	0	-0.06487316301122728	-0.13885356617162778	-0.022984060214270307	-1.1817053621807503	-0.08144893724346901
ENSDARG00000116435	CR936484.1	0.08374984642353155	0.42758806373251784	0	0.19529012061771403	0.45648355105077254	0.17539231360884208	0	0
ENSDARG00000116838	taar19s	0	0	0	0	-0.046827408831968655	0	-0.9544316432933648	0
ENSDARG00000116862	pimr64	0	0	0	0	-0.2323563617282701	-0.5510929177557604	-0.1881656956697279	-0.11776893864475711
ENSDARG00000116895	GJD4	0.28718599404003187	-0.0018437379619049628	0.0024860712501921186	1.1702924506318395	0.14673727303798528	0.09861611661945785	0.0012115913160652947	0.23130955879190548
