# Supplementary material for: Dynamics in zebrafish development define transcriptomic specificity after angiogenesis inhibitor exposure
Source: Arch Toxicol. 2025 Jan 9;99(4):1561–78. doi: 10.1007/s00204-024-03944-7 (PMC11968557; doi:10.1007/s00204-024-03944-7)
Supplement: Supplementary file 10 — Supplementary file10 (XLSX 1784 KB) [file 204_2024_3944_MOESM10_ESM.xlsx]

## Sheet: Sora.l.K.C1
ID

## Sheet: Sora.l.M.C2
ID

## Sheet: Sora.l.KM.int
ID

## Sheet: Sora.l.L.C1
ID

## Sheet: Sora.l.N.C2
ID

## Sheet: Sora.l.LN.int
ID

## Sheet: Rote.l.O.C1
ID

## Sheet: Rote.l.Q.C2
ID

## Sheet: Rote.l.OQ.int
ID

## Sheet: Rote.l.P.C1
ID

[truncated: 3 more sheets: Rote.l.R.C2, Rote.l.PR.int, Sora.e.96.C2]
