# Supplementary material for: Dynamics in zebrafish development define transcriptomic specificity after angiogenesis inhibitor exposure
Source: Arch Toxicol. 2025 Jan 9;99(4):1561–78. doi: 10.1007/s00204-024-03944-7 (PMC11968557; doi:10.1007/s00204-024-03944-7)
Supplement: Supplementary file 11 — Supplementary file11 (XLSX 21502 KB) [file 204_2024_3944_MOESM11_ESM.xlsx]

## Sheet: SU4312.e.A.C1
ID

## Sheet: SU4312.e.D.C2
ID

## Sheet: SU4312.e.AD.int
ID

## Sheet: SU4312.e.B.C1
ID

## Sheet: SU4312.e.E.C2
ID

## Sheet: SU4312.e.BE.int
ID

## Sheet: SU4312.e.C.C1
ID

## Sheet: SU4312.e.F.C2
ID

## Sheet: SU4312.e.CF.int
ID

## Sheet: SU4312.l.G.C2
ID

[truncated: 5 more sheets: SU4312.l.I.C3, SU4312.l.GI.int, SU4312.l.H.C2, SU4312.l.J.C3, SU4312.l.HJ.int]
