# Supplementary material for: Dynamics in zebrafish development define transcriptomic specificity after angiogenesis inhibitor exposure
Source: Arch Toxicol. 2025 Jan 9;99(4):1561–78. doi: 10.1007/s00204-024-03944-7 (PMC11968557; doi:10.1007/s00204-024-03944-7)
Supplement: Supplementary file 13 — Supplementary file13 (XLSX 5366 KB) [file 204_2024_3944_MOESM13_ESM.xlsx]

## Sheet: SU4312_early
gene

## Sheet: SU4312_late
gene

## Sheet: Sorafenib_late
gene

## Sheet: Rotenone_late
gene
