# Supplementary material for: Dynamics in zebrafish development define transcriptomic specificity after angiogenesis inhibitor exposure
Source: Arch Toxicol. 2025 Jan 9;99(4):1561–78. doi: 10.1007/s00204-024-03944-7 (PMC11968557; doi:10.1007/s00204-024-03944-7)
Supplement: Supplementary file 14 — (TSV 4466 KB) [file 204_2024_3944_MOESM14_ESM.tsv]

substance	exposure start (hpf)	time frame (hpf)	concentration	name	label	number of significant terms	number DEGs
SU4312	0	0-24	Clow	SU4312.e.A.C1	A	189	4950
SU4313	0	0-24	Cmedium	SU4312.e.A.C2	D	410	7101
SU4314	0	0-24	intersection(Clow, Cmedium)	SU4312.e.A.int	NA	329	2741
SU4315	0	24-72	Clow	SU4312.e.B.C1	B	6	3988
SU4316	0	24-72	Cmedium	SU4312.e.B.C2	E	57	5795
SU4317	0	24-72	intersection(Clow, Cmedium)	SU4312.e.B.int	NA	13	2208
SU4318	0	72-96	Clow	SU4312.e.C.C1	C	16	1489
SU4319	0	72-96	Cmedium	SU4312.e.C.C2	F	19	4288
SU4320	0	72-96	intersection(Clow, Cmedium)	SU4312.e.C.int	NA	13	590
SU4321	24	24-72	Cmedium	SU4312.l.B.C2	G	31	3629
SU4322	24	24-72	Chigh	SU4312.l.B.C3	I	15	7767
SU4323	24	24-72	intersection(Clow, Cmedium)	SU4312.l.B.int	NA	25	2174
SU4324	24	72-96	Cmedium	SU4312.l.C.C2	H	227	3010
SU4325	24	72-96	Chigh	SU4312.l.C.C3	J	75	3638
SU4326	24	72-96	intersection(Clow, Chigh)	SU4312.l.C.int	NA	139	1007
Sorafenib	24	24-72	Clow	Sora.l.B.C1	K	212	1269
Sorafenib	24	24-72	Chigh	Sora.l.B.C2	M	572	2170
Sorafenib	24	24-72	intersection(Clow, Chigh)	Sora.l.B.int	NA	318	671
Sorafenib	24	72-96	Clow	Sora.l.C.C1	L	201	991
Sorafenib	24	72-96	Chigh	Sora.l.C.C2	N	1054	4896
Sorafenib	24	72-96	intersection(Clow, Chigh)	Sora.l.C.int	NA	256	561
Rotenone	24	24-72	Clow	Rote.l.B.C1	O	67	4061
Rotenone	24	24-72	Chigh	Rote.l.B.C2	Q	185	2047
Rotenone	24	24-72	intersection(Clow, Chigh)	Rote.l.B.int	NA	1	505
Rotenone	24	72-96	Clow	Rote.l.C.C1	P	16	2408
Rotenone	24	72-96	Chigh	Rote.l.C.C2	R	147	1434
Rotenone	24	72-96	intersection(Clow, Chigh)	Rote.l.C.int	NA	4	251
Sorafenib	0	NA	Chigh	Sorafenib.e.96.C2	NA	53	12
Rotenone	0	NA	Clow	Rotenone.e.96.C1	NA	0	7
