# Supplementary material for: Dynamics in zebrafish development define transcriptomic specificity after angiogenesis inhibitor exposure
Source: Arch Toxicol. 2025 Jan 9;99(4):1561–78. doi: 10.1007/s00204-024-03944-7 (PMC11968557; doi:10.1007/s00204-024-03944-7)
Supplement: Supplementary file 15 — Supplementary file15 (XLSX 99 KB) [file 204_2024_3944_MOESM15_ESM.xlsx]

## Sheet: cluster_1
ensembl_gene_id

## Sheet: cluster_2
ensembl_gene_id

## Sheet: cluster_3
ensembl_gene_id

## Sheet: cluster_4
ensembl_gene_id

## Sheet: cluster_5
ensembl_gene_id

## Sheet: cluster_6
ensembl_gene_id

## Sheet: cluster_7
ensembl_gene_id

## Sheet: cluster_8
ID

## Sheet: cluster_9
ensembl_gene_id

## Sheet: cluster_10
ensembl_gene_id

[truncated: 9 more sheets: cluster_11, cluster_12, cluster_13, cluster_14, cluster_15, cluster_16, cluster_17, cluster_18, cluster_19]
