# Supplementary material for: Dynamics in zebrafish development define transcriptomic specificity after angiogenesis inhibitor exposure
Source: Arch Toxicol. 2025 Jan 9;99(4):1561–78. doi: 10.1007/s00204-024-03944-7 (PMC11968557; doi:10.1007/s00204-024-03944-7)
Supplement: Supplementary file 17 — (TSV 4466 KB) [file 204_2024_3944_MOESM17_ESM.tsv]

sample_name	substance	unit	concentration	time_hpe	time_hpf	dose	concentration_level	group	exposure	mol_mass
14598765	SU4312	ng/mg	5.21	3	27	C2	C2	SU4DG13P2	Late exposure	264.32
14598826	SU4312	ng/mg	7.27	3	27	C2	C2	SU4DG13P2	Late exposure	264.32
14598766	SU4312	ng/mg	8.09	6	30	C2	C2	SU4DG13P2	Late exposure	264.32
14598827	SU4312	ng/mg	6.63	6	30	C2	C2	SU4DG13P2	Late exposure	264.32
14598767	SU4312	ng/mg	15.32	12	36	C2	C2	SU4DG13P2	Late exposure	264.32
14598828	SU4312	ng/mg	16.25	12	36	C2	C2	SU4DG13P2	Late exposure	264.32
14598768	SU4312	ng/mg	14.69	24	48	C2	C2	SU4DG13P2	Late exposure	264.32
14598829	SU4312	ng/mg	18.68	24	48	C2	C2	SU4DG13P2	Late exposure	264.32
14598769	SU4312	ng/mg	11.23	48	72	C2	C2	SU4DG13P2	Late exposure	264.32
14598830	SU4312	ng/mg	11.51	48	72	C2	C2	SU4DG13P2	Late exposure	264.32
14598770	SU4312	ng/mg	3.69	72	96	C2	C2	SU4DG13P2	Late exposure	264.32
14598831	SU4312	ng/mg	4.28	72	96	C2	C2	SU4DG13P2	Late exposure	264.32
14598771	SU4312	ng/mg	9.71	3	27	C3	C3	SU4DG14P2	Late exposure	264.32
14598832	SU4312	ng/mg	8.54	3	27	C3	C3	SU4DG14P2	Late exposure	264.32
14598772	SU4312	ng/mg	12.78	6	30	C3	C3	SU4DG14P2	Late exposure	264.32
14598834	SU4312	ng/mg	11.41	6	30	C3	C3	SU4DG14P2	Late exposure	264.32
14598774	SU4312	ng/mg	14.17	12	36	C3	C3	SU4DG14P2	Late exposure	264.32
14598835	SU4312	ng/mg	15.82	12	36	C3	C3	SU4DG14P2	Late exposure	264.32
14598775	SU4312	ng/mg	21.94	24	48	C3	C3	SU4DG14P2	Late exposure	264.32
14598836	SU4312	ng/mg	22.41	24	48	C3	C3	SU4DG14P2	Late exposure	264.32
14598776	SU4312	ng/mg	27.58	48	72	C3	C3	SU4DG14P2	Late exposure	264.32
14598837	SU4312	ng/mg	29.88	48	72	C3	C3	SU4DG14P2	Late exposure	264.32
14598777	SU4312	ng/mg	13.36	72	96	C3	C3	SU4DG14P2	Late exposure	264.32
14598838	SU4312	ng/mg	32.12	72	96	C3	C3	SU4DG14P2	Late exposure	264.32
14598743	SU4312	ng/mg	1.69	3	3	C1	C1	SU4DG1P1	Early exposure	264.32
14598789	SU4312	ng/mg	1.9	3	3	C1	C1	SU4DG1P1	Early exposure	264.32
14598744	SU4312	ng/mg	2.56	6	6	C1	C1	SU4DG1P1	Early exposure	264.32
14598790	SU4312	ng/mg	2.7	6	6	C1	C1	SU4DG1P1	Early exposure	264.32
14598745	SU4312	ng/mg	1.37	12	12	C1	C1	SU4DG1P1	Early exposure	264.32
14598791	SU4312	ng/mg	1.37	12	12	C1	C1	SU4DG1P1	Early exposure	264.32
14598746	SU4312	ng/mg	6.64	24	24	C1	C1	SU4DG1P1	Early exposure	264.32
14598792	SU4312	ng/mg	8.95	24	24	C1	C1	SU4DG1P1	Early exposure	264.32
14598747	SU4312	ng/mg	5.99	27	27	C1	C1	SU4DG1P1	Early exposure	264.32
14598793	SU4312	ng/mg	6.23	27	27	C1	C1	SU4DG1P1	Early exposure	264.32
14598748	SU4312	ng/mg	8.99	30	30	C1	C1	SU4DG1P1	Early exposure	264.32
14598810	SU4312	ng/mg	6.08	30	30	C1	C1	SU4DG1P1	Early exposure	264.32
14598750	SU4312	ng/mg	8.81	36	36	C1	C1	SU4DG1P1	Early exposure	264.32
14598811	SU4312	ng/mg	5.46	36	36	C1	C1	SU4DG1P1	Early exposure	264.32
14598751	SU4312	ng/mg	4.96	48	48	C1	C1	SU4DG1P1	Early exposure	264.32
14598812	SU4312	ng/mg	5.13	48	48	C1	C1	SU4DG1P1	Early exposure	264.32
14598752	SU4312	ng/mg	3.02	72	72	C1	C1	SU4DG1P1	Early exposure	264.32
14598813	SU4312	ng/mg	1.02	72	72	C1	C1	SU4DG1P1	Early exposure	264.32
14598753	SU4312	ng/mg	0.68	96	96	C1	C1	SU4DG1P1	Early exposure	264.32
14598814	SU4312	ng/mg	0.71	96	96	C1	C1	SU4DG1P1	Early exposure	264.32
14598754	SU4312	ng/mg	2.78	3	3	C2	C2	SU4DG2P1	Early exposure	264.32
14598815	SU4312	ng/mg	2.42	3	3	C2	C2	SU4DG2P1	Early exposure	264.32
14598755	SU4312	ng/mg	3.16	6	6	C2	C2	SU4DG2P1	Early exposure	264.32
14598816	SU4312	ng/mg	5.48	6	6	C2	C2	SU4DG2P1	Early exposure	264.32
14598756	SU4312	ng/mg	2.08	12	12	C2	C2	SU4DG2P1	Early exposure	264.32
14598817	SU4312	ng/mg	2.05	12	12	C2	C2	SU4DG2P1	Early exposure	264.32
14598757	SU4312	ng/mg	10.37	24	24	C2	C2	SU4DG2P1	Early exposure	264.32
14598818	SU4312	ng/mg	11.52	24	24	C2	C2	SU4DG2P1	Early exposure	264.32
14598758	SU4312	ng/mg	13.7	27	27	C2	C2	SU4DG2P1	Early exposure	264.32
14598819	SU4312	ng/mg	9.22	27	27	C2	C2	SU4DG2P1	Early exposure	264.32
14598759	SU4312	ng/mg	9.09	30	30	C2	C2	SU4DG2P1	Early exposure	264.32
14598820	SU4312	ng/mg	17.2	30	30	C2	C2	SU4DG2P1	Early exposure	264.32
14598760	SU4312	ng/mg	7.39	36	36	C2	C2	SU4DG2P1	Early exposure	264.32
14598822	SU4312	ng/mg	16.4	36	36	C2	C2	SU4DG2P1	Early exposure	264.32
14598762	SU4312	ng/mg	5.15	48	48	C2	C2	SU4DG2P1	Early exposure	264.32
14598823	SU4312	ng/mg	6.67	48	48	C2	C2	SU4DG2P1	Early exposure	264.32
14598763	SU4312	ng/mg	5.39	72	72	C2	C2	SU4DG2P1	Early exposure	264.32
14598824	SU4312	ng/mg	7.04	72	72	C2	C2	SU4DG2P1	Early exposure	264.32
14598764	SU4312	ng/mg	1.83	96	96	C2	C2	SU4DG2P1	Early exposure	264.32
14598825	SU4312	ng/mg	2.01	96	96	C2	C2	SU4DG2P1	Early exposure	264.32
